# Supplementary material for: SepT, a novel protein specific to multicellular cyanobacteria, influences peptidoglycan growth and septal nanopore formation in Anabaena sp. PCC 7120
Source: mBio. 2023 Aug 31;14(5):e00983-23. doi: 10.1128/mbio.00983-23 (PMC10653889; doi:10.1128/mbio.00983-23)
Supplement: Data Set S1 — Sequences used for SepT phylogenetic tree. [file mbio.00983-23-s0001.xlsx]

## Sheet: SepT homologs_all
Protein Ref. Seq.	Species	Annotation	Protein Sequence
WP_010996616.1	Nostoc sp. PCC 7120 = FACHB-418	hypothetical protein	MQQVIVSNRFILGIVAFSVSFGLSLVPKWNFSQAFFTGVITVVATYAAALFVDKRRRNYELLLLSSLRKRIQETEGLKSRLAREIEQLETHRSLLYTESQQLKNQILDSRNQRDSLHRDLGIFASQRKQIESELANLKSTICSLEENQIELNNSLSTLASEKRRLESNHHVCRAEITQLRNQISDLNQEKQELENSITLLGRIKPQLEEKLYELRINIQDLELEKSKQSQILLDTSNEQESLAANIDYLQIQKTERHNELQQIQNEIFLLQQERDILQNQVWELLQQIETVNQEPISINTSEQEGTFFSFSDILENLDKIDAKNDTSQALPEEWHTLLKQLPSHEIQVLKIIIGQDNPQASIKKIAEANITMPNLLIDSINERANDTIGELIIETDLDV…
WP_041565500.1	Nostoc punctiforme PCC 73102	hypothetical protein	MQSVTISNRFILGIVAFSVSFGLSLVPSWDFNKAFLTGLITAATIYAAALFVDKRRRNYEMFVLGSLRKRIKEMEGLKARLVREINQIEEHHNLLYAESQQLQNQVTESRNQRDSLHRELRTFAGQKKQLETEINSLQTEINNLQKNQTELNNAFSILTAEKRRLESNCNVSRAEITQLQSQISELQQERQEVESNLTLLGRLKPQLEEKLYELRIAIQELEVETTQKNQLLVATKTERENIQAILHSSQTKLVEHKSELQQLQGQISLLQEERDSLQNQVWELLQQLETFNQEPLADSFQEDDTELFPFSEIMETTAVIGNSEIDTSENIPEEWTNFLENLPGYELQVLKAIVEQDNPKAAIKKIAEANITMPNLLIDSINERANDTIGELIINSDSE…
WP_044204713.1	Coleofasciculus chthonoplastes PCC 7420	hypothetical protein	MNQLVNQMLLGTVAFTVSVGVGLFVNPNKALVNGVVTVVASYAGVTVADRRRLQAEKQRKNALLNQIKEFEQEESLLYESLMQGRETQHQLEASIHALQTERSQLLSRVSELHNQRNSLYQEISEIQQHKQEHLEEVSILRSQIQQIEKHQSELNQSLWAKTAQIQPAETRLNHLHTELEQLQTEIADKLHHHEHLSQDLAALERRKQDLGGEAYDLHTQIQGLKQRLEQLNQAFLSLRIQQQRVQENLTPLKSELEQMQQQVTEKQQQQKQLTQDLTRLDQLKQQLESDYATLQQQMQTLRTQKLIATETVFPIIEPNLSVFLPREWQKLLKFTQQLTEDERMAFQAIVSEDNAALNQLYNQKGITSQDLIQSLNQKSLSVLGYTLFFSDSTSVTPQI…
WP_006196071.1	Nodularia spumigena CCY9414	hypothetical protein	MQSAMISNRYILGIVAFSVSFGISLVPNWDLNQALITGVITILATYAAALFTDKRRSKYEMLILTSHRKRIKEMEGLKLRIVKEINQIEEHRKLLYAESQKLEKQILDCRNQRDSLHRDLGIFAGQKKQLETESINLTAEIATLEQNQAELHHAFSQLTTEKRRLELNCNTSRAEIMQLQNKIGELQQEKQELESNVSLLGRLKPQLESKMYELRIETQELEAETNQQKEFLVSTKTERENLAENLNYLENKITEKHSELQQIEAQVSLLQSERDLLQSQVWELLQQTETLNPEASPVNLNQDANDVFPFAELIDSLDSIDKYEILPEEWNNFLGVLPNAEIHVLKAIVEQDNPQVIIKQIAEANITMPNLLIDSINEHANDTIGELIIETNLENPQVY…
WP_144031250.1	Nostoc azollae 0708	hypothetical protein	MTLITTNSDKFTTLKTSNMQSAIVSNRLILCVFAFSVSFGLSLVPNWDFTKALLTAIITVLATYSAALFVDKRRRNYEMLVLSSLHRRIRELEGLKYRIAREIKQVEEHKTILYTESQQLQNQIAECRNQRDSLHRELGTFAGQKKQLELEINNFTTELHKLQNNTEKLNNSCSELAAEKRRLELNCNVFRSEITQLKAQIEAFKQEKQEIENNLVLINRLKPQLDEKLYELRIEIHELEIKVSNQNNLLTHTITARENLENILTDLYTKKQAQQSEISQLHNQISLLQDERHLLQNQVWELLQNMETLDQDALTENTQEDLELFPFDEILEPVDPSSPTSDNLPPEWSNFLEKLPTNQIHVLKAIVAQDNPKAIIKQIAEEHMTMPNLLIDAINEVAN…
WP_011317276.1	Trichormus variabilis ATCC 29413	hypothetical protein	MQQVIVSNRFILGIVAFSVSFGLSLVPKWNFSQAFFTGLITVVATYAAALFVDKRRRNYELLLLSSLRKRIQETEGLKSRLAREIEQLETHRSLLYTESQQLKNQILDGRSQRDSLHRDLGVFASQRKQIESEIANLKSIICSLEENQIELNNSLSTLASEKRRLESNHHVFRTEITQLQAQISDLNQEKQELENSITLLGRIKPQLEEKLYELRITIQNLESEKNKQSQILLDTSNEHERLAANIDYLQSQKTERHNELQQIQNEIFLLQQERDSLQNQVWELLQQIETFNQESISVNTSEQAGTFFPFLDVLENLDKLDAENDTTSPALPEEWHTLLKQLPSHEIQVLKVIIEQDNPQASIKKIAEANITMPNLLIDSINERANDTIGELIIETDID…
WP_187289340.1	Fischerella thermalis	hypothetical protein	MLKTSNMQSAIVSNRLILGVVAFGASFGLGLVFSWDLKNAFLTGIITIFSTYLAALFIDKRRRASEMLVLDSLHRRIKELEGLKSRIIAEVNQLESHHSLLYQESNKLQNQIVERRNQRDSLNRELSSCVIEKKQLEAQISQLHNEIQELEKAKLEHNNSLSAINTEKRRLELSCSVSKAEINQLNNQLCELLQQRQDLESNITLLERLKPQIEEKLYEMRLQVQELEAANQQQNQLLLDKKLEAENIEINLNSLKAEVAEQQNQIQQLQSQISLLQDERDHLQSQVWEFLQQIENLDSNNVLEKNQEEDVDVFPFADLLDTVNDIDGSKILEGLSSEWTNFLAQMSDSEIQALKAMIEDENPHSVIKKIAEANITMPNLLIDSINEKANNTIGELIID…
WP_045869638.1	Tolypothrix sp. PCC 7601	hypothetical protein	MHSAILSNRLFLGIVAFSVSFGLSLVPNWDYSKAFVTGIITVIATYAAALSVDRRRKNHEMLILSSLRKRIKELEELKSRIAREVHQIEEHRNSLYTESKNLQNKVAESRNQRDSIQRELSTFAGQKKQFEHEITVISTEIHNLEQNKTELNNSVSMLNAEKRRLELNCNVSRSEINQLQHQISELLQEKEEIENNLTLLGRLKPQIEEKLYELRIELQSLEVEFNQKNQLLLNTSNNPENVESNLNDVQTKIGEHQVELQKLQAQIFLLQEERDLLQSQVWELLQQLETLNPEPLADRRHEENVELFPFAELIEPLETIDIKPDTSEALSEEWYHFFEHLQNHEIDVIKALLSAENPQTTIKQIAEVNITMPNLLIDAINGKASDNLGELIINTNVEP…
WP_009768743.1	Oscillatoriales cyanobacterium C42_A2020_001	hypothetical protein	MLNPWLILGTIAFTASFGISLLATSDLGGALIAGISALATGFATAAAVNWYHNRSSESRMAALKQQIRLLQRRRAEEQQAVLEISAEKERVFLALNSMQEDLRQRQLPSSNPYPRPVLSWDLSSQPTDNPVAIAEEASTIHPEFHPASLNQFITEAAATKQKITASLNHLQSELSHLNNQISNQRQVREQLLQEVTQLSQQQQGLTQTTKKLTQDIEELERCRAELDQYIVYVETKKQELEAGSNPLQKALKQLQSQVAALQDELRSLETQVTAKRQEKEALERELLNSKQHQAKPLQDAIQKLESQKSQLEKEVAKLQQQQQQSKALQTEFKQLEAQKAQLERDLANLKQQQLQLKASQDNLQKLEKQVSDRRREKESLEKQIAQLQAQKTALRNQPN…
WP_015080327.1	Anabaena sp. 90	hypothetical protein	MTLITNNTNNLSTIKPRKVQSTIFNYQVVLGIAAFSISFGLSLVPSWDFPKAFLTGIITVLATYAAAFLVDKRRRNDELRMIGSLQRRIRDIEGLKSRIVREIQQLEEYRNLLYTETQQLENQIGDCRSQRDSLHRDIGTFAAQKKQIEAEVYNLKNEFVHLENSNIELNNSCNNLITEKRRLEINCHGSRAELNQIQPQIDILKQEKQELENDVTLLERLKPQLEEKLYELRIEVQTQELKIAKQDDLIVQTSTTKYHLETILNSLQNKTLEQKSEVNQLQNQISVLQDERDLLQNQVWELLQQVETINPQTFTDNEEDNLDLFPFDELLEPLDSINGKHDHTGNLPTEWDTFLNHLPAYEIQVLKAILEQDNPRDTIKQIAEANITMPNLLIDAINE…
WP_017306762.1	Spirulina subsalsa PCC 9445	hypothetical protein	MPSRNKKLVNQVILGSIAFSLSFGLGLLLSREFKQGVLTGIAALPASYGCAIALYRKRVQQDKQLKQGLHHQIQLLLQQRDNCQEEIAIALHQRQTLESNLDALYSEREQILMRVAELHQYRKELYQSLPTQQQKTLLGTNPWQSPQLQAAPDHPVEFKRGGVAHGVLVQKSEDRLEQLQSEYDQLQGQILAQQTKREQLIPELTQLSRQKYKLSQELQTLKDELKDLQNFQEKLSQSLAELELQREYNDEQIFYKEARREGLELEIENLEKILLEKQELWQNLEPKMLKWERLQAEGVKLEENQSSLTAELHQLAEDKHRLSLELNQLRQNQSTLTVELNQLAQEKQSLSAELNQLRQNQSTLTTELNQLAQEKQNLSAELATLEDQLTTPIRTPSTP…
WP_198014969.1	Mastigocladopsis repens PCC 10914	hypothetical protein	MLKTSNMQSAMVSNRFIIGIIAFGVSFGLSLVLSWDVSKAFVTGVITVPATYLSALFVDKRRRNHEMLILDSLQKRIRELEGLKSRFVAETNQIEANNALLYAESNKLQNQVLERRNQKETLSRELSNYVIEKKHLESEINYLQNEFHKLEKSKVELNNSLSALTVDKRRLELNYNVSRSEITQLQTQISELQQQKEELESNLTLLNRLKPQLEEKLYELRVQIQDLEVQGTQQKQLIVEKKAEKELIEANLNSLQTQLAEQRTHLQQLQEQVTLLQEERDQLQSQVWELLYQMETLTTQEQLNENRLEDSEEFFPFSELVEFLEPIETADQLENFSEEWTEFVEQLHGYEIQVLKAILEQNNPNAAIKKIAEENITMPNLLIDAINERANDTIGELII…
WP_017310716.1	Fischerella sp. PCC 9339	hypothetical protein	MLKTSNMQSATVSNRLILGVVAFGASFGLGLVFSWDVKSAFFTGVITIFSTYLAALFIDKRRRASEMLVLDSLHKRIKELENLKSRVVGEVNELETQHSLLYQESNKLQNQINERRNQRDSLSRELSSYAIEKKQLESQISTLQNEITELEKTKLEHNNSLSAINAEKRRLELNCSVSKAEINQLHNQLCELLQQRQDLESNLTLLERLKPQLEEKLHEMRLQVQELETENQQQNQLLLDKKLETEKTEINLNSLKAQVTEQQNQIQQLESQISLLQDEREHLQNQVWELLQQIENLDSSNVLENNQEEDLDLFPFADLLDTVDELEISNNLEEFSSEWSSLLNHLSESEIQVLKAIIENDNPNAAIKKIAEANITMPNLLIDSINENANNTIGELLID…
WP_015127259.1	Calothrix sp. PCC 7507	hypothetical protein	MQPATISNRVFLGIVAFSVSFGLSLVPNWDFPRAMVTGVITLLATYAAAFCVDNRRRAYEMLVLNSLHKRIKELEGLKSRIIREIDKIEEHRNLLYTESNKLKTQVAESRNQRDNLHRESSTFTGQKKQLESEITAFKKELHSLEKSQTELNNSVSNLTAEKRRLELNCNVSRSEINQLQTQISELYEEKQDLESNLTLLGRLKPQIEEKVYELRIQLQELEINVNEQNQLLIATTIKKADVESSQNYLQTKLGEQQAELQQLQSQVSLLQEERDLLQNQVWELLQQMETFEPNSLPAQEQEDDLDLFPFSELLTPIETQEISETLSEEWMTFMEQLPDHEIQVLKAIVKQENLKGTIKQIAEANITMPNLLIDAINERANDILGELVINPGIENPEIY…
WP_015111479.1	Nostoc sp. PCC 7107	hypothetical protein	MQAVMVSNRFLLGVVAFSVSFGLSLVPNWNFSQAFITGIITVLATYAAALFVDKRRRHHEMLVLVTLRKRIKEQEALKNRIYREIKQIEEHRSLLYGETQKLQNQIAESRNQRDSLHRELSNFAGQKKQLETETNNLKTTIQTLEQTNTELSHTCSNLTAEKRRLELHSNVSHAEIVQLQTQIDQLRQDKQELENNLTLLGRLKPQLEEKMYELRIQIQELEIVVSQQNKLLADTITERNDIISTLNNLNQQTLDKESELQQLNDQVSILQAERDLLQNQVWELLQQTETLNLDYIPVNLRSEEEPDLFPFADLIASSEDIIEDLPEEWTNLLEKLPGHEIEVLKAILQADNPKAAIKQIAEANITMPNLLIDSINDRANDTIGELIIEPGEDIPEVYQ…
WP_015140522.1	Nostoc sp. PCC 7524	hypothetical protein	MQSVIVSNRIILGIVAFSVSFGLSLVPKWDFNQAFVTGVITVVATYAAALFVDKRRRSHELLILSSHRKRIKDMEGLKSRIVREIEQIEAHRSLLYAESKQLQNQILECRNQRDSVHRELGNIASQKKQLETEVSILKTEIHNLGQHQKELNNSLSTLTSEKRRLELYFNTSRAEINQLQTQISELQQEKQEVENNLTLLGRIKPQLEEKLYELRLEIQGLETAKTQQNQLLIDITNEKETLAAKLNSLQTQKSEQQSELQQLRNELTLLQEERDLLQSQVWELLQQIETFNQAPLSENPPVEPALENSELFPFSDLIETLNTDNPASNPSESLPEIWHQFFKQLPGHELQVLKAIVEQDNPNPAIKKIAEVHITMPNLLIDAINELASDVIGELIIAT…
WP_198287569.1	Rivularia sp. PCC 7116	hypothetical protein	MLKTSNMQDSMVSNRFIIGIVAFGVSFGLTLVFTWWNFYTAIVTGIITILATYTATFIVDKKAEKKRRHYELQVVDSYYKRIQELESVQHGITLEVDRLEATRRALHQESNQLQHQVGDRRNQRDSLNRELSTFALQKRHLESEVVNLRDELKNLEKSKQEAENSFANITAEKRRLELNCNVSKSEITQLHAKIGELLQQREELDSNLILLDRLKPQLEERLYELRVQVEELETEQKKQQELFSSRNKKQEQLKADIKLLKNQKAEEKKQLEELQGQTSLLQEERDVLQNQVLELLQQLEGLNPELTISQAEAEEETEEFPFADLIESISIEPASDELPQEWKDLQQSLLEHEIKVLKAILEQVKVNSKIKKIAEQNISMPNLLIDSINERAQDTIGEL…
WP_016874832.1	Chlorogloeopsis fritschii PCC 9212	hypothetical protein	MQSAMASNRFILGIVAFGISFGLSLALTWNFGKSLIIGLITLIVTYSALFVEQQQRNHEMLARRDSLHRRIRELEGLKSRMLAEINQLEAHHALLYQESNKFQNQVVERRNQRDILNRELSSFIIEKKQLESQINYLQDEISTLESTKTEINKSFSNLNAEKRRLELNYNVSKAEINQLQTQISQLQQQKQELESNLVLLGRLKPQLEEKLYQMRVKIHELETEEKRLSQILIDGKNETENVESNLNSLRTQVAEHETQLHHLQEQVVLLQDERDNLQSQVWELLQQTEVLHHDNLLEQGQEEEVDLFPFAEIIEPVENNNSSSEIVEIIPEEWVKFIEKLPAHEIQVLKAIIEQENPYTAIKKIAEDNITMPNLLIDSINERANDTLGELIIDPSLDV…
WP_016874832.1	Chlorogloeopsis fritschii PCC 6912	hypothetical protein	MQSAMASNRFILGIVAFGISFGLSLALTWNFGKSLIIGLITLIVTYSALFVEQQQRNHEMLARRDSLHRRIRELEGLKSRMLAEINQLEAHHALLYQESNKFQNQVVERRNQRDILNRELSSFIIEKKQLESQINYLQDEISTLESTKTEINKSFSNLNAEKRRLELNYNVSKAEINQLQTQISQLQQQKQELESNLVLLGRLKPQLEEKLYQMRVKIHELETEEKRLSQILIDGKNETENVESNLNSLRTQVAEHETQLHHLQEQVVLLQDERDNLQSQVWELLQQTEVLHHDNLLEQGQEEEVDLFPFAEIIEPVENNNSSSEIVEIIPEEWVKFIEKLPAHEIQVLKAIIEQENPYTAIKKIAEDNITMPNLLIDSINERANDTLGELIIDPSLDV…
WP_015200005.1	Calothrix sp. PCC 6303	hypothetical protein	MQSRTTENRISLALISFISSFGLSCLFHWNINQAFSNAIIAVIATYAAVLIVDKRHRNQEMLVLDSLNYRIKELEGLKHHFLGEVHQLENHHHLLLQESNKLQNQVAECRNTRDSLNRELSTYSGQKKQLEASINRIQVEIENLERSKAELNKNFSNLSLEKRRLESNTNTLRIETNQLQSIIHKLSEEKTEIENNLVLLERLKPSLEEKLYELRVDIQELESQVNYQSDLLLVKNTEYDNVLLKFNEIQQQTIHQETEFQKIKDQINLLEIERDTLQNQVWELIQQEEINFPEESGIVNQNQKDTDVFPFSDFMLTIDGTIERSENELLDEWFDLIETLTSPQFQALESILEEQNPYPRIKKIAEDNITMPNILIDSINEQAQETIGEIIIDTNADLP…
WP_015184516.1	Microcoleus sp. PCC 7113	hypothetical protein	MQSIRVVNRILIGSVAFSVSFLLGLLVNRDINKALLTGVITVPGTYAGAAIAEKRRIYQEKLLRGSLQNQIQELLEEENQLYQSLASATETRQEVEASINALQGERSQLLNRVSDLHIQRNELYRELSDFQKQKQQQETEFYHLQTQIQRLERQQVELEQSLSAKAFQLNQTESRANQLKKEIERLHKQISYKKQQKEQLHPDLITLENQKRNLEGEAYDLQTQIQVLQQRQEQLNQVLAPLQEQQQQVEVSLMAGKAKLDQLLSQISERRKQQKKLNQDLANLESRKQQLEAEFQHWQTQIQVLEPQRTARSPIYTLDSDSVISQILPEEWHEWLEFIQQLSNQEQRALKAILEQDRATLKRIADENSTMPEVLIDSINENALNIFGDTLFVSGSISL…
WP_041233958.1	Cylindrospermum stagnale PCC 7417	hypothetical protein	MQSAIVSNRLILGIAAFSVSFGLSLVPNWDFTKAFLTGIITVLATYAAALFVDKRRRNYEMLVLGSLSKRIKELEGLKSRIFREINQIEQHNNLLYAESKQLQNQIAECRNQRDSLHRELSNFSGQKKQFDSEINSLKTEVNSLGKNKAELSNSVSILTSEKRRLELNCHTSRSEITQLQMQIDELQQEKQEVESNLTLLGRLKPQLEEKLYELRIEIQDLETETIKQNQLLTATKAEKESIETTLNLIHTQIAGQQAELKQIQGQVGLLQDERDLLQSQVWELLQQMETLNPEELLDAAQEDNIELFPFAELLETLEPINTQVDTSKNLPEEWTNFLENLPGYELQILKAIVEQENPKATIKQIAEANITMPNLLIDGINERANNTIGELIIETGAEI…
WP_015189664.1	Gloeocapsa sp. PCC 7428	hypothetical protein	MVSNRIILGAVAFGVSFGISFLSNRNANRALLTSLITLPATYAAAIVVDKRQNNRELLVLSSQRQKIYELEAQEINLNRILSNANFKKQELENSIHYLQTECNQLRSQFEARHHYKDDLQQELKILKEQKEDLEKELNSLHANLCELEHQKATVFTEKKALEQNSDALRLELAQLHRDFTVTTQQKEALEQEIANLHQQQSALSSQLKSLHIQINSLKTQHNQENQAIQELRLEQDKLQKQLIQQQSEKVALEVDLQSFKEQKRQIELKTYILQNQIEKLEQYKNNIQNKLTSLKGEKEEVRASLETLQLKKEQQQADLLALQEERNQLQSQILEFHQQIEALIAEPISDDDKQEDTELFPFSELIDSLEIPEVEVTISHELPEEWMEFMEQLPGYQVQ…
WP_015194512.1	Stanieria cyanosphaera PCC 7437	hypothetical protein	MESTKLINKILFSSIAFGVSFGVGMLVNDKDVKKALITGGLAGTAGLTGILVSNKKRTEQDNLISTSTEAEIKELQVQENQLRLSISEKTNRMQEVEANINSLQTEHDQLLSIIADLNGQKQQLETEVNHWQTQIQEIEPQKQQLEAESQNLQAQIQQLQEQQEQYNHNLASLQLEKQELEAHLAAQHSQLEQFTYQADQIQQENINQSISEFENQKQQLEAESQNLQAQIQQLQEQYNHNLASLQLEKQELEAHLAAQYSQLEQFTYQVAQAQQQQQEFNQSIIELEEQKQQLLLDNQHLQTAIESQEQLEPIFTSTKANIENYIEDQDQPAEAEEVNEFVNLPVSFSNELTNTQEFFDLSTQLDATNTNFSDQTDLTEDSLTALMPESETDLSQTDL…
WP_171815811.1	Anabaena cylindrica PCC 7122	hypothetical protein	MHSAIISNRLILGISAFSVSFGLSLVPNWDFNKAFFTALITVLATYSAALFVDKRRRNYEMLILSSLHKRIRELEGLKYRIVREIKQIDEHRNILYTESQHLQNQIAESRNQRDIIHRELGSYAGQKKQLESEINTLQNEIHYLKSSAEELDQTCSHLTAEKRRLELNSNVSRSELTQLQSQIEAFKQEKQEIESNLTLVNRLKPQLEEKLYELRTEIQELEIKISQRNNLLIDTTTAREIVANNLANLQIQTQTQQAEINQLQNQIALLQDERDLLQNQVWELLQNMETLNPETLSENIQENEIELFPFDELLETIDSQPQTSNLPPEWSHFLENLPTYEIQVLKAIVEEDNPKAIIKQIAEEHITMPNLLIDSINEIANNTLGELIIETGEEIPEIY…
WP_019493886.1	Calothrix sp. PCC 7103	hypothetical protein	MQPAVLSNRFLIGTIAFVLSFGLSLIFKWNFGEAVFTGIITVMATYIAAFCVDKRRRNYEMLILESYRKRIRELEAVEANFIAEINQLENHRNRLYNETSQLQSQISERRNQREILNRELGSFVGQKAALETTYNRLQHEIENIEKSKIELHNSFAAEKRKQDLNVSVCRAEITQLQIHIAELKKQKEEFENNLTLLERLKPQLEEKLHQLRVQIQELEVKENHKNSIILEKSNERKTLDSKIKSLQTKLTTKQEELKTLQDQISLLQDERNLLQTQVWELLQETEKLNPEYSIEDNHNIYDNGVEPEAEFPFSDLLEIIEPVSTQNIQSENQIVELPGEWNNFRHQLNNRGFLVLKAILEQENPNPSIKQIAEENITMPSLLIDAINELASNTIGELI…
WP_144052436.1	Anabaena sp. PCC 7108	hypothetical protein	MQSAIISNRLILGIAAFSVSFGLSLVPNWDFTKALITGMITVLATYSAALFVDKRRRNYEMLILGSLNRIIREREGLKSRIAREIKQIEEHRSILYSESQQLQNQIAECRNQRDSLHRELGNFAGQKKQLESEISILTTEVHDLENSTEELKNDCSHLAAEKRRLELNSHGLRSEITQIQNQIEAFQAEKQEIESSLTLLGRLKPQLEEKLYELRIEIQELEMKIVQGNNLLIETKTNKENLDNSLISLQNQTTAQQAELNQLQNQVLLLQNERDLLQSQVWELLQQMETLNQENLYENPEEDDIELFPFDQLLEPISLIDYELNTSDNLPTEWTNFLENLPEYEIQVLKAIVEQDNPKPTIKKIAEANITMPNLLIDSINEIANNTIGELIIQTAEEI…
WP_017654741.1	Fortiea contorta PCC 7126	hypothetical protein	MQSAVISNRVFLGIVAFGVSFGLSLVPSWDFTRATVTGVITLLATYAAAFCVDRRRRAYEMLVLNSLHKRIKELEGLKSRIIREVDKIEDQHNLLFTESNKLKNQIAESRSQRDNIHRELKAFAGQKKQLESEIIDLQTEINNLENSKADLNNSCTTLTAEKRRLELNCNASRTEINQLQTQIYDLQEQRQDLENNLTLLGRLKPQIEERLYELRTQLQELEIDFQEQNQLLVATTTQKADIESNLNYLQTKLGEQQTELQQLQSQISLMQDERDLLQNQVWELLQQMETFHQEALVNQPEEDDVNLFPFSAILAPVQILEAQIITENLPEEWLVFMEHLSSYEIQVLKAIVEQENPQPAIKQIAEANITMPNLLIDAINERANDIIGELIINPGGEKL…
WP_006196071.1	Nodularia spumigena CCY9414	hypothetical protein	MQSAMISNRYILGIVAFSVSFGISLVPNWDLNQALITGVITILATYAAALFTDKRRSKYEMLILTSHRKRIKEMEGLKLRIVKEINQIEEHRKLLYAESQKLEKQILDCRNQRDSLHRDLGIFAGQKKQLETESINLTAEIATLEQNQAELHHAFSQLTTEKRRLELNCNTSRAEIMQLQNKIGELQQEKQELESNVSLLGRLKPQLESKMYELRIETQELEAETNQQKEFLVSTKTERENLAENLNYLENKITEKHSELQQIEAQVSLLQSERDLLQSQVWELLQQTETLNPEASPVNLNQDANDVFPFAELIDSLDSIDKYEILPEEWNNFLGVLPNAEIHVLKAIVEQDNPQVIIKQIAEANITMPNLLIDSINEHANDTIGELIIETNLENPQVY…
WP_026134765.1	Scytonema hofmannii PCC 7110	hypothetical protein	MLKISSNQSTMNSNRFIIGIIAFSVSFSLSLFLSWDFNKAFLTGLVTVPATYLAAFFVDKRRRNNEMLVLDSLQRRIQELEGLKFRIVSDIKQLEAHNALLYSESSKLQNQLVERRTQRDSLHRELSSFFIEKQQLESEIHYLQNQLHTLDQTKTDLNHSFSALNTEKRRLELNCNVSRGEIAQLQNQLLELQQQKQELESSITLIYRLKPQLEEKLYELRSEIHEMEVQEQQQSQVLTAKKAERESIEASLNSLHAELMEQRKELEQLQGQVSLLLEERDQLQNQVWELLQQMETLTSDPLFDNNEQDREAEFFPFSELMDSLEPVNILADNSEDLSEEWAKFVEQLPNYEIQVLKAILEQENPNPTIKKIAEDNITMPNLLIDSINELARDTIGELL…
WP_017749827.1	Scytonema hofmannii PCC 7110	hypothetical protein	MSGLKLWPAVATAAMGIGSVILPIAAIGAVGWGLNKWLSSRQERAQRQIQEAERLRTSIRDLEVETNRRLQDQQQEFETAVLESEKRQQQILERESERLNSALKSGLSQQRNEYMDITNSQRQEYTQLIADQERKFDNLIAAERQERERVQQLLQEQMIALEKNIRHDKQQQEKLAQDLLADVESVWASINQNYQHQRFAPGRLEHLKQGLDMARHNIQSGVSQAAIALTQETYLELFDLRNELTRKEQEWLLLYNQVQTNLSTILAQVQQAKQESQVQIGEDTPPERLDVDYWTHGKLSEYEQELRNLETQLQQGESTLTIDQVQAISTQIISLEPQLGEILEQAKQGIIASQLRAEIAYQIITELERMGYRLENPEQDTAYEGDDPRAAYVAKMKNI…
WP_008232447.1	Richelia intracellularis HH01	hypothetical protein	MQSAMLSHRFVLGIIALGVSFGLSLALTWDFRDALITGIITITITYTLLFIEHKQNRYEMKGKIDLLQRRVKELEVLKKHIIGEINQLEAYSSSLQMESNKLKNQIEKNQREFSSLGVEKKAIERQINQLTLEVNNLQANIDQSSNYLDELNKEKRSLDINGNLAKAEITQLKSQIDELQEQKQDLENNLTLLNRLRPQLEEKLYEMRLQLQELELQESKKNEILKVNDEAKNILEMSSTSLDDTIAQQKAEFRQLQEQITILQTERDQLQKEIWELLQQFDNVAQTPLDEQVDSEMELFPFAELIQEVNDMEIVDELPPEWNLLLQNLPPNEIEVLKIILQEDSNNEIDEKSPEQELNMPSLLINSINKRANNIFGKLIIELEHESPIISPEHRNNVS…
WP_051347496.1	Dolichospermum circinale AWQC131C	hypothetical protein	MTLITNHAHNLTTLRPRKMPPAIVSHQVVLGIAAFSVSFGLSLVPNWDFSKAFLSGIITVLATYSAAFLVDKRRRTDELKIVGSLQRRIRDLEALKFRIFREIGQLEEYKTLLHTETQQLQKQIGDCRNQRDSLHRDIGTFAAQKKQIESEVYNLQNEFDTLESSHIELNNSYNNLIIEKRKLELNCNVFRAEIKQIQIQIDICKQEKQELDNDLILLGRLKPQLEQKLYELRIEVQNREMQISQQNDLLTQITTSKNNLENTINTLEIKTLEKQSVINQLQNQISLLEQERDLLQNQIWELIQVETINSNCEILPDNQENNLELFPFDELLQPLDIDIIDTEHDQPTNLPTEWHNLLENLSAYEIQVLKAILEKDHLQETIKQIAEANITMPHLLIDA…
WP_028084756.1	Dolichospermum circinale AWQC310F	hypothetical protein	MTLITNHAHNLTTLRPRKMPPAIVSHQVVLGIAAFSVSFGLSLVPNWDFSKAFLSGIITVLATYSAAFLVDKRRRTDELKIVGSLQRRIRDLEALKSRIFREIRQLEEYKTLLHTETQQLENQIGDCRNQRDSLHRDIGTFAAQKKQIESQVHNLKNEFDTLENSHIELNNSYNNLSIEKRKLELNCNVFRAEIKQIQIQIDICKQEKKELDNDLILLGRLKPQLEQKLYELRIEVQNREMQISQQNDLLTQITTSKNDLENTINTLQIKTLEQQSVINQLQNQISLLEQERDLLQNQIWELIQVETINSNCETLPDNQENNLELFPFDELLQPLDIDIIDTEHDQPTNLPTEWHNLLENLSAYDIQVLKAILEKDHLQETIKQIAEANITMPHLLIDA…
WP_196812711.1	Fischerella sp. PCC 9431	hypothetical protein	MLKTSNMQSATVSNRLILGVVAFGASFGLGLVFSWDVKSAFFTGVITIFSTYLAALFIDKRRRASEMLVLDSLHRRIKELEVLKSRVVAEVNELETQHSLLYQESNKLQNQINERRNQRDSLSRELSSYAIEKKQLESQITVLQNEIVELEKTKLEHNNSLSAINAEKRRLELNCSVSKAEINQLHNQLCELLQQRQDLESNLTLLERLKPQLEEKLHEMRLQVQELEAENQQQNQLLIDKKLETEKIEINLNSLKVQVAEQQNQLQHLESQISLLQDERDYLQNQVWELLQQIENLDSSNVLENNQEEDVELFPFADLLDTVDELETSNNLEEFTSEWSSLLNHLSESEIQVLKAIIEDENPNAAIKKIAEANITMPNLLIDSINENANNTIGELLID…
WP_026732585.1	Fischerella sp. PCC 9605	hypothetical protein	MQPAMISNRFILGIVAFGVSFGLSLVLHWDFNKAFLTGIITVPATYLAALFVDKRRRNNEMLILDSLHRRIKEMEGLKSRLLAEINQLDTHHASLYKESSQLQNQIVERRTQRESLSRELSSIIVDKKQLEGQVIYLQNEIHNLEKTKVETNNTLSAEKRRLELNCSLSKAEINHLQTQLGELQQQKQELESNLTLLERLKPQLEEKLHELRLKIQELEAESKNQNQILIEKKAETKNIELNLNYLQEQITEKQTLLKQLQEQVSLLQDERDHLQSQVWELLQHIETLNPENISENEYDTNADLFPFSDLLDTIEEETTDNLLQEWTKFLEQLPNYEMQVLKAILEQENPNAAIKKIAEANITMPNLLIDSINERANNTLGELIIDPSSAIPEIYPEHE…
WP_027403442.1	Aphanizomenon flos-aquae NIES-81	hypothetical protein	MTLITNNSNNLATIKPSKMQPTIVSHRVVLGITAFSVSFGLSLVPNWDISRAFLTGIITVLATYTAAFFVDKRRRNDEWKMIGSLQRRIRDIEGLKSRILKEIHQLEEYRNLLYAETQQLENQIGDCRSQRDSLHRDIGTFAAQKKQIEAEIYNLKNEFVHLENSNIELNNSCNDLIAEKRRLELNCHASRVEINQIQPQIDTIKQQKKELENDVILLERLKPQLEEKLYELRIEIQNQELEITKQNNLLVETGITKNNLENTLKSLQNKTLEQKTEVNQLQNQISVLQDERDLLQNQVWELLQQVETINPSTLPDNEENNLDLFPFDELLEPLDPINGKPDHTKNLPAKWNNFFNHLPGYEIQVLKAILEQDNPKATIKEIAEANITMPNLLIDAINE…
WP_029637651.1	[Scytonema hofmanni] UTEX 2349	hypothetical protein	MQSAMVSNRFVLLGIVAFSVSFGLSLVPTWDFSKAFLTGAITVISSYAAALFVDNIRRNHEMLVLGSLHKRIKELEGLKSRLVREINQIEEHRVLLYTESNQLQNQVSERHNQRDSLNRELSSFVGQKKQLEVEISLLQTELNKLDKSKVELNNSFSALTAEKRRLELNCNLSRAEITKLQTQISELQQEKQDTESNLTLLERLKPQLEERLYELRVEMQELENQVTQHKELILNKKSERENTEASLSLLKTQITEQKLELNHLQEQILLLQQERDLLQNQVWELLQQTETYNQQPFTENEREEDVNLFPFSDLIDLEIITEDTSDLPQEWTKLLEQLPDYEIQVLKVIVEQENPQAAIKHIAEKNITMPNLLIDSINQRANDTINELIIDLNLEIPQI…
WP_035159077.1	Calothrix sp. 336/3	hypothetical protein	MQSVMVSNRFILGIVAFSISFGISFIFTWDLTKSILTALITVPATYFAVILVDRRRRNHEILVFESLSRRVRELEGLKLRMLSEIQQLETHHNLLYQESSNLQTQITERRHQRDSLNRELSTCIIERKQIESKLFHLQNEIKTLEETKTEINNSYTAINAEKRRLELTFNVSKAEVTQLQNQISELQQQKQGLESNITLLERLKPQLEEKLYELRLQIQGLETEEKKRNQVLIDKTSAKDSAEANLVSLEAQIIEQKQQLGLLQGQITLLQTERDQLQNQVWELLQQIDTVNHDASNQFDIANGEDDGELFPFTDLLDAIDLETKQPKQYTYTENIPQEWQIFSSQLEKYELEIIQAIYQQDNPYPTLKRIAEEHITMPNLLIDHINERANNTIGELII…
WP_167844601.1	Tolypothrix bouteillei VB521301	hypothetical protein	MLKTSSHQSAMVSNRFIIGIIAFGVSFSLSLFLSWDFNKAFVTGLVTVPATYLAAFFVDKRRRNNEMLVLDSLQRRIQELEGLKFRIVSEIKQLEAHNALLYSESGKLQNQLVERRTQRDSLHRELSSFFIEKQKLEAEINYLQNELHTLDKTKVDLNHSFSALTSEKRRLELNCNVSRVEVTNLQNQLLELQQQKQELESSITLLNRLKPPLEEKLYELRIEIHEMEVQEQQQSLLLTAKKAERESIEASLNSLHEELTEQRRELEQLQGQVSLLLEERDQLQNQVWELLQQMETLTSDPTFDNNEQNREAEFFPFSEFMDSLEPVNSLADNLEDSSEEWAKLVEKLPNYEIQVLAAILEQENPNPTIKKIAEDNITMPNLLIDSINELARDTIGELL…
WP_039205322.1	Aphanizomenon flos-aquae 2012/KM1/D3	hypothetical protein	MTLITNNSNNLATIKPSKMQPTIVSHRVVLGITAFSVSFGLSLVPNWDISRAFFTGIITVLATYAAAFLVDKRRRNDEWKMIGSLQRRIRDIEGLKSRILKEIHQLEEYRNLLYAETQQLENQIGDCRSQRDSLHRDIGTFAAQKKQIEAEIYNLKNEFAHLENSNIELNNSCNNLIAEKRRLELNCHASRAEINQIQPQIDTIKQQKKELENDVILLERLKPQLEEKLYELRIEIHNQELEITKQNNLLVETGITRNNLENTLKSLQNKTLEQKMEVNQLQNQISVLQDERDLLQNQVWELLQQVETINPSTLPDNEENNLDLFPFDELLEPLDPINGKHDHTENLPAKWNNFFNHLPGYEIQVLKAILEQDNPKATIKEIAEANITMPNLLIDAINE…
WP_039742598.1	Hassallia byssoidea VB512170	hypothetical protein	MQSAMGNNRFLLLGIVAFSVSFGLSLVPTWDFSKAFLTGAITVIASYAAALFVDNIRRNHEMLVLGSLYKRIKELEGLKSRLVREINQIEEHRALLYTESNQLQNQVSERRNQRDSFNRELGSFVGQKKQLEVEINLLQTELTKLDKSKAELNNSFSALTAEKRRLELNSNVSRAEITKLQTQISELQQEKQDAESNLTLLDRLKPQLEERLYELRVELQELENQVTQHNELILNKKSERENTEASLNLLQTQITEQKIELNHLQEQISLLQQERDLLQSQVWELLQQSETYNQQPFAEKEHEEDVDLFPFSDLIDLETISENTSDLPQEWAKLLEQLPAYEIQVLKAILEQENPKAAIKQIAETNITMPNLLIDSINERANDTIEELIIDPNLETPEI…
WP_041038222.1	Tolypothrix campylonemoides VB511288	hypothetical protein	MQSAMVSNRLIIGIVAFGVSFGLSLVLSWNFSNALVTGVITVPATYLSALFVDKRRRNHEMLILDSLQRRIRELEGLKSRFVAEMNQIEAHNASLYAESSKLQNQVLERRNQRDTLNRELSTYVLEKKHLEAEINYLQNELHALDKSKVELNNSFSALTAEKRRLELNHNVSRAEITQLQTQISELQQQKQELESNLTLLNRLKPQLEEKLHELRVHIQELEDQENQQKQFLLDKKLEKELIESSLNSLQTQLVEQQTQLQQLQGQVSVLQEERDELQSQVWELLHQMETLTTQEQLNENEQEDSEEFFPFSELIESLETIETDVQLENFSEEWADFIEQLPAYTIQVLKAIVEQDNPNTAIKKIAEENITMPNLLIDFINECANNTIGELIINPNSET…
WP_048867890.1	Scytonema tolypothrichoides VB-61278	hypothetical protein	MQSAIVSNRLIIGIVAFGVSFGLSLVLSWDFNKAFLTGLVTVPATYLSALFVDKRKRNYEMLILDSLQRRIRDLEGLKSRIVTEVSQLEAHNALLHAESSNLQNQVIERRNQRDTLNRELGAYIIEKKQLQAKINYLQNELRTLEESKVELNNTFSTLTAEKRRLELNSNISRSEITQLQAQISELQQQKQESESSLILLNRLKPQLEEKLYELRVQIQEVEVQENQQKQLILERKAEKEHIEASLNDLQTQLAEQQTQLQQLQGQVTLLQEERDQLQSQVWELLHQMETLTTQEQLNENGEEDSEDFFPFSELIESLEVIDTTNISEKFSEEWAEFTKQLQGYEIRLLKAMLEQDNPYAVIKQIAEENITMPNLLIDSINELANDTIGELIIDPSSET…
WP_045056626.1	Aliterella atlantica CENA595	hypothetical protein	MRSLEINIFAIDGLQCLQCNLASLIPSSARLYILSLSLAVMGKNPLLLGSVSFSVSLVISLLTSRDIKTAFTTGLISVPATLTGVGFVNLKQRNQQKLILNDLQAEIHQLERWQVQLNRSLLEIADKKQKTATNINFLQTQLRQLSDRTTEQRQHKQQITQELDTLSEQKSHLEIASQELHHQIYNLEQRKGELDQSVRSLKKLKHDVEAQFNLFESELEQMRCQIEQLQIEKQELEDNITLLNRLRPQLEEKSHTLQTEIQQLEKQQLDLNNSLAAIAEQKITTQIQHNSLQKQILEDRLIYDKIKQEITNLIEQRETLNSDRQFEKVPDEWSSFVAHLNEPELQVLNAIIQENDPTAAIKKIAEDNITMPELLIDSINECALDTIGDLIIEPGTETI…
WP_199780605.1	Hapalosiphon sp. MRB220	hypothetical protein	MLKTSNMQSATVSNRLILGVVAFGASFGLGLVFSWDVKSAFFTGVITIFSTYLAALFIDKRRRASEMLVLDSLHRRIKELEVLKSRVVAEVNELETQHSLLYQESNKLQNQINERRNQRDSLSRDLSSYAIEKKQLESQITVLQNEIVELEKTKLEHNNSLSAINAEKRRLELNCSVSKAEINQLHNQLCELLQQRQDLESNLTLLERLKPQLEEKLHEMRLQVQELEAENQQQNQLLIDKKLETEKIEINLNSLKVQVAEQQNQLQQLESQISLLQDERDHLQNQVWELLQQIENLDSSNLLENNQEEDVELFPFADLLDTVDELETSNNLEEFTSEWSSLLNHLSESEIQVLKAIIEDENPNATIKKIAEANITMPNLLIDSINENANNTIGELLID…
WP_053537534.1	Anabaena sp. WA102	hypothetical protein	MTLITNNSNNLATIKPSKIQPTIVSHRVVLGITAFSVSFGLSLVPNWDISRAFFTGIITVLATYAAAFLVDKRRRNDEWKMIGSLQRRIRDIEGLKSRILKEIHQLEEYRNLLYAETQQLENQIGDCRSQRDSLHRDIGTFAAQKKQIEAEIYNLKNEFAHLENSNIELNNSCNNLIAEKRRLELNCHASRAEINQIQPQIDTIKQQKKELENDVILLERLKPQLEEKLYELRIEIQNQELEITKQNNLLVETGITRNNLENTLKSLQNKTLEQKTEVNQLQNQISVLQDERDLLQNQVWELLQQVETINPSTLPDNEENNLDLFPFDELLEPLDPIKGKHDHTENLPAKWNNFFNHLPGYEIQVLKAILEQDNPKATIKEIAEANITMPNLLIDAINE…
WP_027840963.1	Mastigocoleus testarum BC008	hypothetical protein	MQVAMVSNRFIINIVAFGISFGLSLALTGSFKRAAIIALLYIPTTYIAVLFAHQRRKQHDTIILKSLKSLNGQIREMEDIKSHMVVEINSLEKHRSLLYSESKQLQNQVTEYRHQRDSIDRELSTYAGQKKQAETGILQLKTELENLERTKDELEKYFSKITTESRRLEINCNVSRSEFTKIKNQIEQLEQDKKELENNLTLLNRVKPQLEEKLYDLRINLQELEVVECKKNETIRAKVAEQQSIEDKLSTLREQVDTKQVELSQLKGQVSLLQDEHDILQDQIYDLLQQMENLNSNHLLEQDLEEQDLKEAEDLEPFPFADLLDPLETTDEEKETDISTKLPQEWEILLEQLPEHEVQVLQALVEEENPNPVVKNIAQSNITMPNLLIDSINERASDT…
CEJ45291.1	Chrysosporum ovalisporum	Myosin heavy chain (Uncharacterized protein)	MQSAMISNRYILGIVAFSVSFGISLVPNWDLNQALITGIVTTLATYTAALFIDKRQSNYEMLILISHRKRIREMEELKYRIFREINQIEEHRNLLYAESKKLENQIIDSRNQRDSIHRDLGIFAGQKKQLETESIHLTAEIKNLEQSKAELHQAFSILTTEKRRLELNCNTYRAEIVQIQNQISELQQEKQELQSNVSLLGRLKPQLEEKMYELRMENQVLETHNKQQKNERDNLAKNLNYLGNKIIEKQSELQEIETQVSLLQPERDLLQSQVWELLQQTETYNQKVSLENFNESANDLFPCAEIIDSSDSTDTSNILPEEWNQFLELLPNHEIKVLKAILEQDSPRQIIKQIAEEKITMPSLLIDSINEHANDTIGELIVEPSWENPQVYPEHLVNV…
WP_067770361.1	Nostoc sp. NIES-3756	hypothetical protein	MQPVIVSNRFILGIIAFSVSFGLSLVPRWNFGQAFLTGVITVIATYSAALFVDKRRRNYELLLLSSFRKRIKETEGLKSRLAREIDQLETHRGLLYNETKQLQNQILDCRNQRDSLHRDLGVFASQRKQIESEVNNLKNAIYILEQNQAELNNALSTLATEKRRIEASFHSQRTEIAQLQTQIDGLQQEKQEIESSITLLGRIKPQLEERLYELRITIQDLEAEKEKQNQILTDTSNEKENLAAHISYLQNQKTERYTELEQIKNEISLLQQERDILQNQVWELLQQVETVNQESLSVNTVEQEDEFFPFAEIIENLDTLNSENDKIKSLPEEWHTFFRQLPTYEIQVLKSIVEQDNPKQAIKKIAEANITMPNLLIDSINERANDTIGELIIETELEV…
WP_180381127.1	Fischerella sp. NIES-3754	hypothetical protein	MLKTSNMQSAIVSNRLILGVVAFGASFGLGLVFSWDLKNAFLTGIITIFSTYLAALFIDKRRRASEMLVLDSLHRRIKELEGLKSRVVAEVNQLESHHSLLYQESNKLQNQIVERRNQRDSLNRELSSCVIEKKQLEAQISQLHNEIQELEKAKLEHNNSLSAINAEKRRLELSCSVSKAEINQLNNQLCELLQQRQDLESNITLLERLKPQLEEKLYEMRLQVQELEAANQQQNQLLIDKKLEAENIEINLNSLKAEVTEQQNQIQQLQSQISLLQDERDHLQSQVWELLQQIENLDSNKVLEKNQEEDVDVFPFADLLDTVNDIDGSNILEGLSSEWTNFIAQMSDSEIQALKAMIEDENPHSVIKKIAEANITMPNLLIDSINEKANNTIGELIID…
WP_066380041.1	Anabaena sp. 4-3	hypothetical protein	MQSVIISNRMILGIIAFSVSFGLSLVPKWDFNQAFVTGVITVVATYAAALFVDKRRRSHELLILTSLRKRIKEMEGLKSRIVREIEQIEAHRNLLYAESQQLQNQILECRKQRDSLHRDLGNFASQKKQLETELNILTTQIQTVEENHKELNNSLSNLNTEKRRLELHFNTSRAEINQLQTQINQLQQEKQELENNLTLLGRIKPQLEEKLYQLRLEIENLETTKTQQNQQLIDITYQKESIAANLTALQTQKSAQQTELQQLRNELAVLQQERDILQNQVWELLQQIENFNQEPQPENTPVEAETENNELFPFADLLATLDTENNSSAPPDSLPETWQRFFQQLPGHELQVLKAILEQDNPNPAIKKIAESHITMPNLLIDEINERASNMIGELIIST…
WP_066380041.1	Anabaena sp. CA = ATCC 33047	hypothetical protein	MQSVIISNRMILGIIAFSVSFGLSLVPKWDFNQAFVTGVITVVATYAAALFVDKRRRSHELLILTSLRKRIKEMEGLKSRIVREIEQIEAHRNLLYAESQQLQNQILECRKQRDSLHRDLGNFASQKKQLETELNILTTQIQTVEENHKELNNSLSNLNTEKRRLELHFNTSRAEINQLQTQINQLQQEKQELENNLTLLGRIKPQLEEKLYQLRLEIENLETTKTQQNQQLIDITYQKESIAANLTALQTQKSAQQTELQQLRNELAVLQQERDILQNQVWELLQQIENFNQEPQPENTPVEAETENNELFPFADLLATLDTENNSSAPPDSLPETWQRFFQQLPGHELQVLKAILEQDNPNPAIKKIAESHITMPNLLIDEINERASNMIGELIIST…
WP_063871522.1	Nodularia spumigena CENA596	hypothetical protein	MQSAMISNRYILGIVAFSVSFGISLVPNWDFNQALITGVITILATYAAALFIDKRRSNYEMLILTSHRKRIKELEGLKLRIVKEINQIEEHRKLLYAESQKLEKQILDCRNQRDSLHRDLGIFAGQKKQLETESINLTAEIATLEQNQAELHHAFSQLTTEKRRLELNCNTSRAEIMQLQNQIGELQQEKQELESSVSLLGRLKPQLESKMYELRIEVQELEAETNQQKELLVSTKTERENLAENLNYLETKITEKQSELQQIEAQFSLLQSERDLLQSQVWELLQQTETLNQESLPENLNQDANDVFPFAESIDSFDSIDNKSEILPEEWNNLLRVLPNHEIQVLKAIVEQDNPQVIIKQIAEANITMPNLLIDSINEHANDTIGELIIETNLDVPQV…
OBQ38525.1	Anabaena sp. CRKS33	hypothetical protein	MTLTTNHAHNLTTLRPRKMPPAIVSHQVILGIAAFSVSFGLSLVPNWDFSKAFLSGIITVLATYSAAFLVDKRRRTDELKIVGSLQRRIRDLEALKSRIFREIEQLEEYKNLLYTETQQLEKQIGDCRNQRDGLHRDIGTFAAQKKQIESEVNNLKNEFNNLENSHIELNNSYNNLIIEKRKLELNCNVFRAEIKQIQIQIDICKQEKKELENDLILLGRLKPQLEEKLYELRLESQNREMEISKQNDLLTQITTSRNNLENTINTLEIKTLEQKSEINQLQNQISLLQEERDLLQNQVWELMQMETINSNCEILPDNQENNVELFPFDELLQTLDIDIIDTEHDQPTNLPTEWHNLLENLSAYEIQVLKAILEKDNPQETIKQIAEANITMPNLLIDA…
OBQ16721.1	Anabaena sp. AL93	hypothetical protein	MTLITNNSNNLATIKPSKIQPTIVSHRVVLGITAFSVSFGLSLVPNWDISRAFFTGIITVLATYAAAFLVDKRRRNDEWKMIGSLQRRIRDIEGLKSRILKEIHQLEEYRNLLYAETQQLENQIGDCRSQRDSLHRDIGTFAAQKKQIEAEIYNLKNEFAHLENSNIELNNSCNNLIAEKRRLELNCHASRAEINQIQPQIDTIKQQKKELENDVILLERLKPQLEEKLYELRIEIQNQELEITKQNNLLVETGITRNNLENTLKSLQNKTLEQKTEVNQLQNQISVLQDERDLLQNQVWELLQQVETINPSTLPDNEENNLDLFPFDELLEPLDPIKGKHDHTENLPAKWNNFFNHLPGYEIQVLKAILEQDNPKATIKEIAEANITMPNLLIDAINE…
OBQ29416.1	Aphanizomenon flos-aquae MDT14a	hypothetical protein	MTLITNNSNNLTTIKPSKMQPTIVSHRVVLGITAFSISFGLSLVPNWDISKAFFTGIITVLATYAAAFLVDKRRRSDELRMIGSLQRRIRDIEGLKSRILKEIHQLEEYRNLLYTETQQLENQIGDCRSQRDGLHRDIGTLAAQKKQIETELNNLQDEFKNLDNSNIELNNICNNLIVEKRRLELNCNASRAELNQIQPQLETTKQQKKSLENDVILLERLKPQLEEKLYELRIEVQNQELEIARQNDLLLQTNTAINSLENTVNALQNRTIEQKSETNELQNQISFLENERDLLQNQVWELLQQIETINPQILPDNEENDLELFPFDELLEPLDNQDYYTDNLPKEWDDFLKHLPVHKIQVLQAILEGDNPKATIKQIAEANITTPNLLINAINDIAS…
OBQ42373.1	Aphanizomenon flos-aquae WA102	hypothetical protein	MTLITNNSNNLTTIKPSKMQPTIVSHRVVLGITAFSISFGLSLVPNWDISKAFFTGIITVLATYAAAFLVDKRRRSDELRMIGSLQRRIRDIEGLKSRILKEIHQLEEYRNLLYTETQQLENQIGDCRSQRDGLHRDIGTLAAQKKQIEAELNNLQDEFKNLDNSNIELNNICNNLIVEKRRLELNCNASRAELNQIQPQLETTKQQKKSLENDVILLERLKPQLEEKLYELRIEVQNQELEIARQNDLLLQTNTAINSLENTVNALRNRTIEQKSEANELQNQIAFLQNERDLLQNQVWELLQQIETINPQILPDNEENDLELFPFDELLEPLDNQDYDTDNLPKEWDDFLKHLPIDKIQVLQAILEGDNPKATIKQIAEANITTPNLLINAINDIAS…
OBQ23188.1	Anabaena sp. WA113	hypothetical protein	MTLITNNSNNLTTIKPSKMQPTIVSHRVVLGITAFSISFGLSLVPNWDISKAFFTGIITVLATYAAAFLVDKRRRSDELRMIGSLQRRIRDIEGLKSRILKEIHQLEEYRNLLYTETQQLENQIGDCRSQRDGLHRDIGTLAAQKKQIETELNNLQDEFKNLDNSNIELNNICNNLIVEKRRLELNCNASRAELNQIQPQLETTKQQKKSLENDVILLERLKPQLEEKLYELRIEVQNQELEIARQNDLLLQTNTAINSLENTVNALQNRTIEQKSETNELQNQISFLQNERDLLQNQVWELLQQIETINPQILPDNEENDLELFPFDELLEPLDNQDYDTDNLPKEWDDFLKHLPIDKIQVLQAILEGDNPKATIKQIAEANITTPNLLINAINDIAS…
OBQ27330.1	Aphanizomenon flos-aquae LD13	hypothetical protein	MTLITNNSNNLTTIKPSKMQPTIVSHRVVLGITAFSISFGLSLVPNWDISKAFFTGIITVLATYAAAFLVDKRRRSDELRMIGSLQRRIRDIEGLKSRILKEIHQLEEYRNLLYTETQQLENQIGDCRSQRDGLHRDIGTLAAQKKQIETELNNLQDEFKNLDNSNIELNNICNNLIVEKRRLELNCNASRAELNQIQPQLETTKQQKKSLENDVILLERLKPQLEEKLYELRIEVQNQELEIARQNDLLLQTNTAINSLENTVNALQNRTIEQKSETNELQNQISFLENERDLLQNQVWELLQQIETINPQILPDNEENDLELFPFDELLEPLDNQDYYTDNLPKEWDDFLKHLPVHKIQVLQAILEGDNPKATIKQIAEANITTPNLLINAINDIAS…
OBQ33482.1	Anabaena sp. MDT14b	hypothetical protein	MTLITNNTNNLSTIKPRKVQSTIFSYQVVLGIAAFSISFGLSLVPSWDFPKAFLTGIITVLATYAAAFLVDKRRRNDELRMIGSLQRRIRDIEGLKSRIVREIQQLEEYRNLLYTETQQLENQIGDCRSQRDSLHRDIGTFAAQKKQIEAEVYNLKNEFVHLENSNIELNNSCNNLITEKRRLEINCHGSRAELNQIQPQIDILKQEKQELENDVILLERLKPQLEEKLYELRIEVQTQELKIAKQDDILVQTSTTKHHLENILNSLQNKTLEQKSEVNQLQNQISVLQDERDLLQNQVWELLQQVETINPQTFPDNEEDNLELFPFEELLEPLDSINGKHDHTGTLPTEWDTFLNHLPAYEIQVLKAILEQDNPRDTIKQIAEANITMPNLLIDAINE…
OBQ09139.1	Anabaena sp. LE011-02	hypothetical protein	MTLITNNTNNLSTIKPRKVQSTIFNYQVVLGIAAFSISFGLSLVPNWDFPKAFLTGIITVLATYAAAFLVDKRRRNDELRMIGSLQRRIRDIEGLKSRIVREIQQLEEYRNLLYTETQQLENQIGDCRSQRDSLHRDIGTFAAQKKQIEAEVYNLKNEFVHLENSNIELNNSCNNLITEKRRLEINCHGSRAELNQIQPQIDTLKQEKQEIENDVILLERLKPQLEEKLYELRIEVQTQELKIAKQDDLLVQTSTTKHHLETILNSLQNKTLEQKSEVNQLQNQISVLQDERDLLQNQVWELLQQVETINPQTFPDNEEDNLELFPFEELLEPLDSINGKHDHTGTLPTEWDTFLNHLPAYEIQVLKAILEQDNPRATIKQIAEANITMPNLLIDAINE…
OBQ11209.1	Anabaena sp. AL09	hypothetical protein	MTLITNNTNNLSTIKPRKVQSTIFNYQVVLGIAAFSISFGLSLVPNWDFPKAFLTGIITVLATYAAAFLVDKRRRNDELRMIGSLQRRIRDIEGLKSRIVREIQQLEEYRNLLYTETQQLENQIGDCRSQRDSLHRDIGTFAAQKKQIEAEVYNLKNEFVHLENSNIELNNSCNNLITEKRRLEINCHGSRAELNQIQPQIDILKQEKQEIENDVILLERLKPQLEEKLYELRIEVQTQELKIAKQDDLLVQTSTTKHHLETILNSLQNKTLEQKSEVNQLQNQISVLQDERDLLQNQVWELLQQVETINPQTFPGNEEDNLELFPFDELLEPLDSINGKHDHTGTLPTEWDTFLNHLPAYEIQVLKAILEQDNPRATIKQIAEANITMPNLLIDAINE…
OCQ97055.1	Nostoc sp. MBR 210	hypothetical protein	MQAVMVSNRFLLGIVAFSVSFGLSLVPNWNFGQAFLTGIITVLATYTAALFVDKRRRHHELLVLTTLRKRIKEQESLKNRICREIKQIEEHQNLLYAENQKLQNQIAESRNQRDSLHRELSNFAGQKKQLEAETNNLKNTIQTLDKTNTELSNICANLTAEKRRLELHNNVSHAEIAQLQTQLNELHQDKQEIESNLTLLGRLKPQLEEKMYELRVEIQELETVVHQQNKLLADITTEKNNITNNLTELNQQKIDQQSEIDQLNSQILILQGERDLLQSQIWDLLQQTETLNLEPIPINISLEDEPELFPFADLIAPSEDSSEDLPEEWTNLLEKLPGHEIEVLRAILQADNPKATIKQIAEANITMPNLLIDSINDRANDTIGELIIEPGEDTPEVYS…
WP_069070532.1	Nostoc sp. KVJ20	hypothetical protein	MQSVMISNRFILVIVAFSVSFGLSLVPSWDFNKAFLTGVITAATIYTTALFIDKRRRNYEMFVLGSLRKRIKDMEGLKARVVREVNQIQEHHNLLYAESQQLQNQVAESRNQRDSLQRELRTFAGQKKQLETEISSLQTEINNLHNNQTELNNAFSVLTAEKRRLESNSNVSRAEIAQLQSQISQLQQEKQELESNLTLLGRLKPQLEEKLYELRITIQELEVETTQKNQLLIATKTERENIQVILNSSQTQIAEQKVELEQLQGQVSLLQEERDSLQNQVWELLQQLETFNPEPLADNSQEEDPELFPFSEIMETSAIIENSDVNTSENIPEEWAIFLENLPGYELQVLKAIVDQDNPNAAIKKIAEANITMPNLLIDSINERANDTIGELIINTDSE…
WP_071187752.1	Trichormus sp. NMC-1	hypothetical protein	MTLVKHNSENFNTLKTSKMQSAIISNRLILGIAAFSVSFGLSLVPNWDFTKALITGTITVLATYSAALFVDKRRRNYEMLVLSSLHRKIREREGLKSRIAREIKQIEEHRTILYSESQQLQNQIAECRNQRDSLHRELGTFAGQKKQLESEISILTTELHNLENITEDLKNNCSTLAAEKRRLELNCHGLRSDITQLQTQVEEFQEEKQEIESNLTLLGRLKPQLEEKLYELRIELQEIETKVVQENNLLVDTKTTKRNLDNSLISLQNQTAAQQAELNQIQNQVSLLQSERDLLQSQVWELLQQMETLNQETVNENIQEEDIDLFPFDQLLEPLSLVDYEPNTSDNLPTEWTDFLENLPAYEIQVLKAIVEQDNPKPIIKQIAEANITMPNLLIDSIN…
WP_175551062.1	Spirulina major PCC 6313	hypothetical protein	MHQQLAPALITAVIMVPVGYFVSLWSEFRHLQDDRHQRNSLRHQIHTLQAQHHNLQQTIQATLQTQQEVNGTLQRLELDRDRLLSRITELHQYRNELIHELHQYQQAQTPNPYPQSLDIATATATQAQQQNQAQQLEQYLHRLNEAIEAAQTDILDQQEALEAVQQAVTQLTAEKATLQSQTSQLHQTLGSLKARRDELSDTRQHLQTQQAELLTLHQEQETLQARLRTLQAEHDTLIPQLTTLQHQHQDLSGQVQQQQAQLAIAQQDYTTAQNQLQDTLDTLTTTQNQLTALETQLAELQQPELPGRVYALASEWYEFVHALTSLEKRALVAILDQDEAQIKTLCRAADLDVPALVESLNETALMALGDLLLDFDTTTDLLTMNEDYAMIMAGSVAVL…
WP_073074550.1	Phormidesmis priestleyi ULC007	hypothetical protein	MFKSRLLLSLVAFAVSFGVSFVTSRDFGRALLTGLITFFASLVGVAVAERRYHQLFEQRSAELMAHIRGLQRQRSEAYESLLAISEEHDRIAQDLDSPPSQPIYKPRAAVSWNLAHPSAPVQAPTSQVHLRQTKLQALERQEADLKESLSFTLSAKQQAELNLTTTQAELNQIKAQILEQKNTKETLIQEIAALTGQKQRIEADLLTLQPQINELERYRLELDQFLLSAEPKRQQVETGSKSLQTAIEQLQLQISSLHEELGQLETQILARRQQKETLDHEISALKKTSVPNQVTDVTHKVAIVPVNQRSNGTVIKSASPDLPVEWTQFFTHLSDSELKALRAIAEQKNLMPTLKKIAEDNLTMPELLIDAINERALDTIGDMILEPGLSNTPAVIAEE…
WP_178379590.1	Fischerella major NIES-592	hypothetical protein	MLKTSNMQSAIVSNRLILGLVAFGASFGLGLVFSWDLKNAFLTGIITIFSTYLAALFIDKRRRASEMLVLDSLHRRIKELEGLKSRIIAEVNQLESHHSLLYQESNKLQNQIVERRNQRDSLNRELSSCVIEKKQLEAQISQLHNEIQELEKAKLEHNNSLSAINAEKRRLELICSVSKAEINQLNNQLCELLQQRQDLESNITLLERLKPQLEEKLYEMRLQVQELEAANQQQNQLLIDKKLEAENIEINLNSLKAEVTEQQNQIQQLQSQISLLQDERDHLQSQVWQLLQQIENLDSNKVLEKNQEEDVDVFPFADLLDTVNDIDGSNILEGLSSEWTNFIAQMSDSEIQALKAMIEDENPHSVIKKIAEANITMPNLLIDSINEKANNTIGELIID…
WP_073547785.1	Chroogloeocystis siderophila 5.2 s.c.1	hypothetical protein	MVSNRIILGAVAFGVSFGISFLSNRNANRALLTSLITLPATYAAAIVVDKRQNNRELLVLSSQRQKIYDLEAQEINLNRILSNANLKKQELENSIHYLQTECNQLRSQVEARHHYKDDLQQELKILKEQKEDLEKELNTLHANLCELEQQKATVFTEKKALEQNSDALRLELAQLHRDFTVTTQQKEALEQEIANLHQQQSAVSSQLKSLHIQVNSLETQHNQENQAIQELRLEQDKLQKQLIQQQSEKVALEVDLQSFKEQKRQVELKTYILQNQIEKLEQYKNDIQNKLTSLKGEKEQQQADLLALQEERNQLQSQIQEFHQQIEALIAEPISDDDKQEDAELFPFSELIDSLETPEVEVTASHELPEEWMEFMEQLPGYQVQILKAILEQNHPSKV…
WP_073631451.1	Scytonema sp. HK-05	hypothetical protein	MQSATVSNRLIIGIVAFGVSFGLSLVLTWDFNKAVLTGVITVPATYLSALFVDKRRRNHEMLILDSLQKRIRDLEGLKSRFVAEMNQIEAHNASLYAESSKLQNQVLERRNQRDTLNRELSTYVLEKKQLEAQINYLQNELHALDQSKVELNNSFSALTAEKRRLELNHNVSRAEITQLQAHISELQQQKQELESNLTLLNRLKPQLEEKLHELRVQIQELEAQENQQKQFILDKKAEKELIEANLNSLQTQLAEQQTQLQQLQGQVSVLQDERDQLQSQVWELLHQMETLTTQEQLNENEQEASVDLFPFSEFIESLEPIETSDQLENFSEEWAEFIEQLHSYEIQVLKAILEQDNPNAAIKKIAEENITMPNLLIDSINEHANDTIGELIINPSSET…
WP_073645641.1	Nostoc calcicola FACHB-389	hypothetical protein	MQSVTISNRFILGIVAFSVSFGLSLVPNWDFNKAFLTGIITAFIIYGAALFVDKRRRNYEMFVLGSLRKRIKEMEGLKARIVREINQIEEHHNLLYAESKQLQNQVTENRSQRDSLHREVRTFAGQKKQLETEINSLQIELNNLEKNQAELNDAFSNLAAEKRRLESNCNVSRAEITQLQSQISELQQQQQEIESNLTLLGRLKPQLEEKLYELRIAIQELEIKVNKENQLLVATMGEREKIQALLNSSQTQIATQKEELQQLQGQVSLLQEERDLLQNQVWELLQQAETFNPEPLLDNSTEDDLELFPFTEIVESSATIGSPEIDTSEYIPEEWTNFLENLPGYELQVLKAIVEEDNTKAAIKKIAEANITMPNLLIDSINERANDTIGELIIDSDSE…
WP_073619313.1	Calothrix sp. HK-06	hypothetical protein	MQPAVSSNRFLIGTIAFVLSFGLSLIFKWNFGEAVFTGIITVMATYIAAFCVDKRRRNYEMLILESCRKRIRELEGVEANFIAEINQLENHRNILYNETNQLQSQISERRNQREILNRELGSFVGQKAALETTYNRLQHEIENIERSKIELHNSFAAEKRKQDLNVSVCRAEITQLQIHITELKKQKEEFENNLTLLERLKPQLEEKLHELRVQIQELEVKENQKNSIISEKSNERKTLDSKIKSLQTKLTTKQEELKTLQDQISLLQDERNLLQTQVWELLQQAEKLNPEYSIEDNHNIYDNGVEPEAEFPFSDLLGIIEPVSTQNIQSENNIVELPAEWDNFRRQLNNRDFLVLKAILEQENPNPSIKQIAEENITMPSLLIDAVNELASNTIGELI…
OUC13240.1	Alkalinema sp. CACIAM 70d	hypothetical protein	MAFGISFGVSLVFSKGDWGKAFGTGCLTFLGSQVGAIVASRQAEDALTWRMDELKGHIRALQRKRSEAYIDLLDVIEEHDRIIANINSLQSQTKQMKAQNAVSNRSNQPFPSWDLSVPTQRRTTAEIQDLDSKIKELEQEEAAVNESLTITLAAKQRAELSLTTTQAELKQVQQKVADQKSLQTRLQAEIQQLQLTKQQLEQQLTQVQEQVATLEQYRTELDRLVSAAEPTRQQVEAGAQSLQGAIEQLQQQIRSLHGELGQLEDQILERRTQKEDLDRELTSLRQQQQQLSASAMASQTANSASTHSSFATAWQGAIAQNGHPGSHAPSTPDPAAPIDLDLSQAALSPDWITFVHQLPHYELQALCAIAQSTNPASTLKQIAESNLTMPELLIDAINE…
WP_086688225.1	Nostoc sp. T09	hypothetical protein	MHSATVNNRLFLGIVAFSVSFGLSLVPNWDYTKAFVTGIITLIATYAAAFCVDKRRKNYEMLILNSLHKRIKEFEELKSRIAREINQIEEHRSLLYAESKQLQNKVAECRNQRDSLHRELSTFTGQKKQLENEISLLKTEIHSLDKNKAELNTSFSVLTAEKRRLELKFNVSRSEINQLQNQICELQQEKQDIESNITLLGRLKPQIEEKLYELRNQLQELELEVNQKNQLLINTTTNRENIESSLNDLQSKIVEQQAELQHLQGQVLLLQEERDLLQSQVWELLQQIETLNPEILPEKLQEEIQDLFPFEELIEPIVTINIQADASETFPEEWSDFLKQLPDYEIQVLKAIVEQENTQAVIKQIAEANITMPNLLIDSINGKANDTLGELIINTEVSI…
WP_086765410.1	Nostoc sp. 106C	hypothetical protein	MHSATVNNRFFLGIVAFSVSFGLSLVPNWDYTKAFVTGIITLVATYTAAFCVDKRRKNYEMLVLNSLHKRIKELEELKSRIAREINQIEEHRNLLYSESKQLQNKVAECRNQRDSLHRELSTFAGQRKQLENEISLLKTEIHSLDKNKAELNTSFSVLTAEKRRLELNFNVSRSEINQLQNQICELHQEKQEIESNIILLGRLKPQIEEKLYELRNQLQELEFEVNQKNQLLINTTTNRDNIESSLNDLQSKIVEQQTELYHVQGQVLLLQEERDLLQSQVWELLQQIETLNPEILSEKSQEDIQDFFPFEELIEPIAPINIQADASGTLSEEWRDFLKQLSNYEIQVLKAIVEQENTQAVIKQIAEANITMPNLLIDSINGKANDTLGELIINTEVST…
WP_086837481.1	Nostoc sp. RF31YmG	hypothetical protein	MHSATVNNRFFLGIVAFSVSFGLSLVPNWDYTKAFVTGIITLVATYTAAFCVDKRRKNYEMLVLNSLHKRIKELEELKSRIAREINQIEEHRNLLYSESKQLQNKVAECRNQRDSLHRELSTFAGQRKQLENEISLLKTEIHSLDKNKAELNTSFSVLTAEKRRLELNFNVSRSEINQLQNQICELHQEKQEIESNIILLGRLKPQIEEKLYELRNQLQELEFEVNQKNQLLINTTTNRDNIESSLNDLQSKIVEQQTELYHVQGQVLLLQEERDLLQSQVWELLQQIETLNPEILSEKSQEDIQDFFPFEELIEPIALINIQADASGTLSEEWRDFLKQLSNYEIQVLKAIVEQENTQAVIKQIAEANITMPNLLIDSINGKANDTLGELIINTEVST…
WP_087546244.1	Nostocales cyanobacterium HT-58-2	hypothetical protein	MQSAIVSNRLIIGIVAFGVSFGLSLVLSWDFNKAFLTGVITVPATYISAFFVDKRRRSHEMLVLDSLQRRIKDLEGLKSRIVAEVNQLEAHNSSLYAESSKLQNQVLERRNQRDSLNRELSTYVKEKKQLEAEINYLQNELQTLDKSKAELNKTFSTLTAEKRRLELNYNVSRSEITQLQTQISELQQQKQELESNLTLLNRLKPQLEEKLYALRVQIQELEAQENQQKQFLIEKEAEKKHIEASLNSLQTLLTEQQTQLQQLQGQVALLQEERDQLQNQVWELLHQMETLTTQEQLNDNRQEDSEDFFPFSELIESLDSIDTTDKSQNFSEEWAEFSEQLQSYEIQVLKAILEQDNPNAAIKKIAEENITMPNLLIDSINERANDTIGELLIDPSSES…
WP_089092708.1	Nodularia sp. NIES-3585	hypothetical protein	MQSAMISNRYILGIVAFSVSFGISLVPNWDLNQSLITGVITILATYAAALFIDKRRSNYEMLILSSHRKRIKEMEGLKLRIVKEINQIEEHRNLLYAESQKLEKQILDCRNQRNILHRDLGTFAGQKKQLETDSINLTAEIATLEQNQAELHHAFSQLTTEKRRLDLNCNTSRAEILQLQNQISELQQEKQELESNVSLLGRLKPQLEEKMYELRIEVQELEAETNQQKQLLVSTKTERENLAENINYLQTKITEKQSELHQIESQISLLQEERDLFQNQIWELLQQTETLNQQVAPKNLNEDANNLFSFPELIDSLDSIETSDILPKEWNNLLKILPIHEIQVLKAIVEQDKPQVIIKKIAEANITMPNLLIDSINEHANDTIGELIIEPSLEIPEVY…
WP_089128698.1	Tolypothrix sp. NIES-4075	hypothetical protein	MQSAMGNNRFLLLGIVAFSVSFGLSLVPTWDFSKAFLTGAITVIASYAAALFVDNIRRNHEMLVLGSLYKRIKELEGLKSRLVREINQIEEHHALLYTESNQLQNQVLERRNQRDSFNRELGSFVGQKKQLEAEINLLQTELTKLDKSKAELNNSFSALTAEKRRLDLNSNVSRAEITKLQTQISELQQEKQDAESNLTLLDRLKPQLEERLYELRVELQELENQVTQHNELILNKKSERENTEASLNLLRTQITEQKNELNHLQEQISLLQQERDLLQSQVWELLQQSETYNQQPFAEKEHEEDVDLFPFSDLIDLEPTYQDTPDLPQEWTKFLEQLPAYEIQVLKAIVEQENPKTAIKHIAETNITMPNLLIDSINERANDTIEELIIDPNSETPEI…
WP_181154179.1	Nostoc sp. Peltigera membranacea cyanobiont 213	hypothetical protein	MQSVSISNRFILGIVAFSVSFGLSLVPNWDFNKAFLTGLITAFTIYAAALFVDKRRRNYEMFVLGSLRKRIKEMEGLKARVVREINQIEEHHNLLYAESQQLQNQVTENRNQRDSLHRELRTVAGQKKQLETEINSLQTEINNLHKNQTELNNAFSVLTAEKRRLESNCNVSRAEITQLQSQISELQQDKQEVESNLTLLGRLKPQLEEKLYELRIGIQELEVETNQKNQLLIATKTERDNIQAILNSSQIQLAEHKVELQQLQGQISLLQEERDSLQNQVWELLQQIETFNLEPLADNSQEDETELFPFSEIMETTTVGDSLEVDTSENIPEEWTNFSENLPIYELQVLKAIVEQDNPKAAIKKIAEANITMPNLLIDSINERANDIIGELIINSDSE…
WP_189524934.1	Nostoc sp. Peltigera membranacea cyanobiont 232	hypothetical protein	MQSVSISNRFILGIVAFSVSFGLSLVPNWDFNKAFLTGLITAFTIYAAALFVDKRRRNYEMFVLGSLRKRIKEMEGLKARVVREINQIEEHHNLLYAESQQLQNQVTESRNQRDSLHRELRTVAGQKKQLETEINSLQTEINNLHKNQTELNNAFSVLTAEKRRLESNCNVSRAEITQLQSQISELQQDKQEVESNLTLLGRLKPQLEEKLYELRIGIQELEVETTQKNQLLIATKTERENIQAILNSSQIQLAEHKVELQQLQGQISLLQEERDSLQNQVWELLQQIETFNLEPLADNSQEDETELFPFSEIMETTTVVDSLEVDTSENIPEEWTHFSENLPIYELQVLKAIVEQDNPKAAIKKIAEANITMPNLLIDSINERANDIIGELIINSDSE…
WP_094351568.1	Nostoc sp. Peltigera membranacea cyanobiont 210A	hypothetical protein	MQSVTISNRFILVIVAFSVSFGLSLVPSWDFNKAFLTGVITAVTIHTTALFIDKRRRNYEMYVLGSVRKRIKDMEGLKARVVREINQIEEHHNLLYSESQHLQNQVIESRSQRDSLHRELRTFAGQKKQLETEISKLQTEINNLQNNQTELNNAFSILTAEKRRLESNCNVARAEITQLQSQISELQHDKQEVESNLTLLGRLKPQLEEKLYELRIAIQELEVETTQNNQLLVATKTERENIQAILNSSQTQLAEHKAELQQLQGQVSLLQEERDSLQNQVWELLQQVETLNPEPLSDNSQEDDIELFPFSEIIASSDIIKNSKFETSENIPEEWNNFLENLPGHELQVLKAIVEQDNPNSTIKKIAEANITMPNLLIDSINEQANDTIGELIINSDSE…
WP_095720233.1	Calothrix elsteri CCALA 953	hypothetical protein	MQSPTFSNRFILGIIAFGVSFGLSLVLHWNFNQAFLTAFVTVLSTYLAAFFVDKRRRNSEMLVIDSLYKRIRELEGIKSQVFAEVNELENRRQSLYSESSQLQNQIGDRRNQRDILNRELSSFVGQQRQLELVIDQLQNEINSLERSKIEFNNSFAAEKRRQELNVNVSRAEITQLQIQVNELKKEKEEFENNLTLLDRLKPQLEEKLHQLRVQIQELEVQEQQKNELISVKTAERKNIETKIKNIQTKLTSKQEELKNLQDQISLLKDEHNLLQTQVWELLQQMESLNPDEAIYTDNNTQGTVLEEAVELFPFSELIETLDSNENRISNLDNPKTENLSPENLNLENLNLESLSGEWGDFFNHLPNHELQVLKAILEQENPNSVIKQIAEANITMPNL…
WP_096384364.1	Stanieria sp. NIES-3757	hypothetical protein	MESTKLINKILFSSIAFGVSFGVGMLVNDKDIKKSLITGGLAGTAGLTGILVSNKKRTEQDNLFSTSSEEQVKELQFQENQLQLSISEQTNRMQEVEANINSLQTEHDQLLSIIADLNSQKQQLETEVNYWQTQLQDIKPQKQQLELENQNLQAQIQQLQEQQEQLNQTLASLQSEKQELEVSLATQYSQLEQFTSQLSQAQQQQQELNQSINELENQKQQLELENQNLQSSIKSQEQLEPIFTSTKIDIENYIEDEEQSEPEVNEIVELASISFSDELTNTQEFFDLSTQLDVTNPIISEETDLEEENLTSLMSETEADSSDELFEAHDLSDSGLEALMSETEADSSDELFEAHDLSDSGLEALMSETETDSSDELFEAHDLSDSGLEALMSETETDS…
WP_015216400.1	Anabaena cylindrica PCC 7122	hypothetical protein	MTLITTNSDNFTTLKTSKMHSAIISNRLILGISAFSVSFGLSLVPNWDFNKAFFTALITVLATYSAALFVDKRRRNYEMLILSSLHKRIRELEGLKYRIVREIKQIDEHRNILYTESQHLQNQIAESRNQRDIIHRELGSYAGQKKQLESEINTLQNEIHYLKSSAEELDQTCSHLTAEKRRLELNSNVSRSELTQLQSQIEAFKQEKQEIESNLTLVNRLKPQLEEKLYELRTEIQELEIKISQRNNLLIDTTTAREIVANNLANLQIQTQTQQAEINQLQNQIALLQDERDLLQNQVWELLQNMETLNPETLSENIQENEIELFPFDELLETIDSQPQTSNLPPEWSHFLENLPTYEIQVLKAIVEEDNPKAIIKQIAEEHITMPNLLIDSINEIAN…
WP_096583747.1	Anabaenopsis circularis NIES-21	hypothetical protein	MQAVMVSNRFLLGIVAFSVSFGLSLVPNWNFSQAFITGIITVLATYAAALFVDKRRRHHEMLVLVTLRKRIKEQEALKNRIYREIKQIEEHRSLLYAENQKLQNQIAESRNQRDSLHRELSNFAGQKKQLETETNNLKNTIKTLEKTSTELSNTCSNLTAEKRRLELHSNVSHAEIVQLQTQIAQLRQDKQELENNLTLLGRLKPQLEEKMYELRIQIQELEIVVNQQNKLLADTITERNDIISRLNNLTQQTSDKESELQQLNSQVSILQEERDLLQNQVWELLQQTETLNLEHIPINLPIEDEPELFPFADLIATPEDISEDLPEEWTNLLEKLPGHEIEVLKAILQADNPKATIKQIAEANITMPNLLIDSINDRANDTIGELIIEPGEDIPEIYQ…
WP_096644321.1	Calothrix brevissima NIES-22	hypothetical protein	MQSAIVSNRLFLGIVAFSVSFGLSLVPNWDYTKAFVTGIITLIATYSAAFCVDRRRKSYEMFVLSSLRKRIKELEGLKSRIAREISQIEEHRLALYNDFQKLQTQVTECRNQRDSIHRELSTFAGQKKQLENEINALKTEIHNLDKNKAEVNTSFSTLTAEKRRLELNCNVYRSEINQLQTQIIELQEEKAEIENNVTLLGRLKPQIEEKLYELRMQVQNLELEISQKNQLLLSTTNNTEDIESNLSDVQTQIVEQQAELNRLQGQILLLQQERDLLQNHVWDLLQQIETLNPEILPDKIHEETQENLPEVFPFEELIEPITFVDIVSNTSEELPEEWMHFLHILPDYEIAVLKAILEQENSRDTIKQIAEANITMPNLLIDAINDKADDTLGELIIDP…
WP_010996616.1	Trichormus variabilis NIES-23	hypothetical protein	MQQVIVSNRFILGIVAFSVSFGLSLVPKWNFSQAFFTGVITVVATYAAALFVDKRRRNYELLLLSSLRKRIQETEGLKSRLAREIEQLETHRSLLYTESQQLKNQILDSRNQRDSLHRDLGIFASQRKQIESELANLKSTICSLEENQIELNNSLSTLASEKRRLESNHHVCRAEITQLRNQISDLNQEKQELENSITLLGRIKPQLEEKLYELRINIQDLELEKSKQSQILLDTSNEQESLAANIDYLQIQKTERHNELQQIQNEIFLLQQERDILQNQVWELLQQIETVNQEPISINTSEQEGTFFSFSDILENLDKIDAKNDTSQALPEEWHTLLKQLPSHEIQVLKIIIGQDNPQASIKKIAEANITMPNLLIDSINERANDTIGELIIETDLDV…
WP_096539373.1	Nostoc linckia NIES-25	hypothetical protein	MQSVTISNRFILGIVAFSVSFGLSLVPNWDFNKAFLTGIITAFIIYGAALFVDKRRRNYEMFLLGSLRKRIKEMEGLKARIVKEINQIEEHHNLLYAESKQLQNQVIENRNQRDSLNREVRTLAGQKKQLETEITNLQIELSNLEKNHAELSNAFANLTGEKRRLESNCHISRAEIAQLQSQISEFQQQKEEIESNLTLLGRLKPQLEEKLYELRIEIQELEIKVNKENELLIAKTTERENIQAFLNSSQTQIATQKEELQQLQGQVSLLQEERDLLQNQVWELLQQAENFNSETLADNFKEDDIELFPFTEIIEPATTKDSLEINTLENIPEEWTNFLENLPGYELQVLKAIVEEDNTKATIKKIAEANITMPNLLIDSINERANDTIGELIINSESE…
WP_096583523.1	Aulosira laxa NIES-50	hypothetical protein	MHSAVLSNRLFLGIVAFSVSFGLSLVPNWDYSKAFVTGIITVIATYAAALSVDKRRKNHEMLILSSLRKRIKELEELKSRIAREVHQLEEHRNSLYTESKNLQNKVAESRNQRDSIQRELSTFAGQKKQFEHEITVISTEIHNLEQNKAELNNAVSMLNAEKRRLELNCNVSRSEINQLQHQISELLQEKEEIENNITLLGRLKPQIEEKLYELRIELQNLEVEFNQKNQLLLNTSNNTENIESNLNDVQTKIGEHQAELQKLQAQIFLLQEERDLLQSQVWELLQQLETLNPEPLADRRHEENVELFPFAELIEPLETIDIKTDTFEALSEEWHHLFEHLQNHEIDVIKVLASPENSQTTIKQIAEANITMPNLLIDAINGKASDTLGELIINTNVEP…
WP_096572643.1	Sphaerospermopsis kisseleviana NIES-73	hypothetical protein	MQSGIVSNKVILGVSAFSVSFGLSLVPNWDFTQALVTGIITVLATYSAALFVDKRRRNYELMVLSSLYRKIRELEGLKYRIARELEQVQQHKILLYTESQQLQNQIAESRNQRDNLHREIGNFAGQKKHLELEINSIKNAIDKLESSTIELKKSCSELAAEKRRLELNCNVSRSEITQLQAQIEAFKQEKEEIENHLILSNRLKPQLEEKLYELRIEIQDLESKVFTKNNLLKETINAQENLENKLKNLQNQKQAQQAEISQLHNQISLLQDERDLLQNQVWELLQNIENLNQEPLSDNTQENEVELFPFDELLEPIEEKLPSEWRNFLEQMPTHQIQVLKAIIEQDNPQAIIKQIAEAQITMPNLLIDAINEIAKNTIGELIIETAEDKPEIYPEHLL…
WP_096661302.1	Calothrix parasitica NIES-267	hypothetical protein	MQDSMVSNRFIIGIVAFAVSFGFTLVITWWNFYSAFLTGIITMLATFTATFIVDKKTDKKRRSYESLVVDSFYKRIQELENVQNGITLEVRQLEATRRTLHQESNQLQNQVGEYRNQRDSLNRELSTFALQKRHLESQFINLQDEVKNLEKSKQETETSFANLSAEKRRLELNCNVSKTEITQLHTKIGELLQEREELDSNLILLDRLKPQLEERLYELRVQVEELETEQKKQQELCSSRSKKQETLKADVKLLKTQKEEEKTQLEELQAQTSLLREERDLLQNQVWELLQQLENLNPQLPVSQTEVEEQAEEFPFDDLLEAIVIEPAEKTVNKSEELTEEWKEFLQSLPEHEVKVLKIILKQVRVKSSIKKIAEQNITMPNLLIDSINGRAQNTVGEL…
WP_096668724.1	Dolichospermum compactum NIES-806	hypothetical protein	MTLITNNSNNLATIKPSKMQPTIVSHRVVLGITAFSISFGLSLVPSWDISRAFFTGIITVLATYAAAFLVDKRRRNDELKMIGSLQRRIRDIEGLKSRILKEIHQLEEYRNLLYAETQHLENQIGDCRSQRDSLHRDIGTFAAQKKQIEAEIYNLKNEFAHLENSNIELNNSCNDLIAEKRRLELNCYASRAEINQIQPQIDTIKQQKKELENDVILLERLKPQLEEKLYELRIEIQNKELEITKQNNLLVEIGITRNNLENTLKSLQNKTLEQKMEVNQLQNQISVLQDERDLLQNQVWELLQQVETTNPSTLPDNEENNLDLFPFDELLEPLDPIKGKHDHTENLPAKWNNFFNHLPGYEIQVLKAILEQDNAKATIKEIAEANITMPNLLIDAINE…
WP_096732014.1	Nostoc carneum NIES-2107	hypothetical protein	MHSAVLSNRLFLGIVAFSVSFGLSLVPNWDYSKAFVTGIITVIATYAAALSVDKRRKNHEMLILSSLRKRIKELEELKSRIAREVHQLEEHRNSLYTESKNLQNKVAESRNQRDSIQRELSTFAGQKKQFEHEITVISTEIHNLEQNKAELNNSVSMLNAEKRRLELNCNVSRSEINQLQHQISELLQEKEEIENNLTLLGRLKPQIEEKLYELRIELQNLEVEFNQKNQLLLNTSNNTENVESNLNDVQTKIGEHQAELQKLQAQIFLLQEERDLLQSQVWELLQQLETLNPEPLADRRHEENVELFPFAELIEPLERIDIKTDTFEDLSEEWHHFFEHLQNHEIDVIKALVSPENNQPTIKQIAEANITMPNLLIDAINGKASDTLGELIINTNVEP…
WP_096594142.1	Calothrix sp. NIES-2098	hypothetical protein	MHSATVSNRLFLGIVAFSVSFGLSLVPNWDYTKAFVTGIITLFATYAAAFCVDKRRKNHEMLVLNSLRKRIRELEELKSRIVREIDQIEEHRSSLYAESKQLQNKVTECRNQRDSLHRELSTFAGQKKQLENELSVLKAEVHSLDKNKAELNNSFSVLTSEKRRLELNCNVSRSEINQLQNQISELQQAKQELESNLTLLGRLKPQVEEKLYELRIQLQDLELEVNQKNQLLSNTTNNRENIESRLNDLQTKTIEKQAELHQLEEQVSLLQSERDLLQSQVWDLLQQIETLNPEIFPEKVSEDIQEIFPFEELIQPIEIFNIETDVSENLPEEWNNFLHQLPDYEIQVLKAILEQENSRDVIKQIAEANITMPNLLIDSINDKADATLGELIIDPRVEN…
WP_096608216.1	Calothrix sp. NIES-2100	hypothetical protein	MHSAIVSNRLFLGIVAFSVSFGLSLVPNWDYTRAFVTGIITLIATYSAAFCVDKRRKNYEMLVLGSLHKRIKELEGLKARIAREINQIEEHRIGLYNDFQQIQNKVSECRNQRDSIHRELSTFAGQKKQLENEINALKTEIHNLDKNKAELNTSFSVLTSEKRRLELNCNVSRSEINQLHNQIIELQEEKEEIENNVTLLGRLKPQIEEKLYELQMQVQNLELEITQKNQLLLSTTTNRENIESNLNDLQTKVIEQEAELNRLQGQVSLLQEERDLLQSQVWELLQQIETLNPEISPETIDEDLHENIHEAFPFEALIEPIAKIDIEADTSENLPEEWNHFLQLLPDYEIQVLKAILEPENCRDAIKQIAEANITMPNLIIDSINDKADDTLGELIIDP…
WP_067770361.1	Nostoc sp. NIES-2111	hypothetical protein	MQPVIVSNRFILGIIAFSVSFGLSLVPRWNFGQAFLTGVITVIATYSAALFVDKRRRNYELLLLSSFRKRIKETEGLKSRLAREIDQLETHRGLLYNETKQLQNQILDCRNQRDSLHRDLGVFASQRKQIESEVNNLKNAIYILEQNQAELNNALSTLATEKRRIEASFHSQRTEIAQLQTQIDGLQQEKQEIESSITLLGRIKPQLEERLYELRITIQDLEAEKEKQNQILTDTSNEKENLAAHISYLQNQKTERYTELEQIKNEISLLQQERDILQNQVWELLQQVETVNQESLSVNTVEQEDEFFPFAEIIENLDTLNSENDKIKSLPEEWHTFFRQLPTYEIQVLKSIVEQDNPKQAIKKIAEANITMPNLLIDSINERANDTIGELIIETELEV…
WP_073631451.1	Scytonema sp. HK-05	hypothetical protein	MQSATVSNRLIIGIVAFGVSFGLSLVLTWDFNKAVLTGVITVPATYLSALFVDKRRRNHEMLILDSLQKRIRDLEGLKSRFVAEMNQIEAHNASLYAESSKLQNQVLERRNQRDTLNRELSTYVLEKKQLEAQINYLQNELHALDQSKVELNNSFSALTAEKRRLELNHNVSRAEITQLQAHISELQQQKQELESNLTLLNRLKPQLEEKLHELRVQIQELEAQENQQKQFILDKKAEKELIEANLNSLQTQLAEQQTQLQQLQGQVSVLQDERDQLQSQVWELLHQMETLTTQEQLNENEQEASVDLFPFSEFIESLEPIETSDQLENFSEEWAEFIEQLHSYEIQVLKAILEQDNPNAAIKKIAEENITMPNLLIDSINEHANDTIGELIINPSSET…
WP_045869638.1	Fremyella diplosiphon NIES-3275	hypothetical protein	MHSAILSNRLFLGIVAFSVSFGLSLVPNWDYSKAFVTGIITVIATYAAALSVDRRRKNHEMLILSSLRKRIKELEELKSRIAREVHQIEEHRNSLYTESKNLQNKVAESRNQRDSIQRELSTFAGQKKQFEHEITVISTEIHNLEQNKTELNNSVSMLNAEKRRLELNCNVSRSEINQLQHQISELLQEKEEIENNLTLLGRLKPQIEEKLYELRIELQSLEVEFNQKNQLLLNTSNNPENVESNLNDVQTKIGEHQVELQKLQAQIFLLQEERDLLQSQVWELLQQLETLNPEPLADRRHEENVELFPFAELIEPLETIDIKPDTSEALSEEWYHFFEHLQNHEIDVIKALLSAENPQTTIKQIAEVNITMPNLLIDAINGKASDNLGELIINTNVEP…
WP_096583523.1	Tolypothrix tenuis PCC 7101	hypothetical protein	MHSAVLSNRLFLGIVAFSVSFGLSLVPNWDYSKAFVTGIITVIATYAAALSVDKRRKNHEMLILSSLRKRIKELEELKSRIAREVHQLEEHRNSLYTESKNLQNKVAESRNQRDSIQRELSTFAGQKKQFEHEITVISTEIHNLEQNKAELNNAVSMLNAEKRRLELNCNVSRSEINQLQHQISELLQEKEEIENNITLLGRLKPQIEEKLYELRIELQNLEVEFNQKNQLLLNTSNNTENIESNLNDVQTKIGEHQAELQKLQAQIFLLQEERDLLQSQVWELLQQLETLNPEPLADRRHEENVELFPFAELIEPLETIDIKTDTFEALSEEWHHLFEHLQNHEIDVIKVLASPENSQTTIKQIAEANITMPNLLIDAINGKASDTLGELIINTNVEP…
WP_096678818.1	Fischerella sp. NIES-4106	hypothetical protein	MQSTTVSNRLILGVVAFGASFGLGLVFSNWDVKNAFFTGIITIFSTYLAALFIDKRRRASEMLVLDSLHRRIKELEGLKSRVVAEVNELETQHSLLYQESNKLQNQINERRNQRDSLNRELSSYVIEKKQLESQIVLLQNEITELEKAKLEHNNSLSAINAEKRRLELNCSVSKAEINQLHNQLCELLQQRQDLESNLTLLERLKPQLEEKLHEMRLQVQEIEAEYQQQNQLLLDKKLETEKTEINLNSLKVQLAEQQNQLQQLESQISLLQDERDHLQNQVWELLQQIENLDSSNVLENNQEEDVDLFPFADLLDTVDELETSNNLEVFTSEWSSLLNHLSDSEIQVLKAIIEEENPNVAIKKIAEANITMPNLLIDSINENANNTIGELLIDPNVAT…
WP_096559436.1	Nostoc sp. NIES-4103	hypothetical protein	MQSAMVSNKVILGIIAFSVSFGLSLVPNWDFNRSLITAIITVLATYTAALIVDQRRRNHELLILGSLRKKIKDMEALKSRIVREISQIEEHRNLLYTESKQLQNQILECRNQRDSLHRELGNFAGQKKQLEAESSNLKTELHTLENSKAELNNSFSNLTAEKRRLELHCNVYRSEIAQLQNHISELQQKKQELDSNLTLLGRLKPQLEEKLYELRMTLQNLETEVNHQNELLAAIKVEKENTAVNLNSLHSQTLEKQAELQQLKGEISLLQDERDLLQSQVWELLQQTETLTQEPLNTTAEEEIESFPFAELIEPLVSTEIAAETSEILPEEWTNFLEKLPGHEIQALKVIVEQDNTNAALKQIAEAHITMPNLLIDSINECANDTIGELIIEPGGEMP…
WP_096626475.1	Calothrix sp. NIES-3974	hypothetical protein	MQSAPFSNRFILGVVTFVVSLILGLIFQGGNFASAFAIGIISLMATYVAAFVVDKRHRDYELLILDSLYRRIRELEGLKSSLFGEINQFEIHRSSLHNEVNKLQLQITDRLSQRDSLNRELNGYALQRKQLETSLQQLQTELATVEKNHAELTHACSAIAAEKRRQELNLNVSRAEIIQVQTQLEELTQQKEEIESHLTLLERLKPQLEEKLHELRVNIQTLEADTASLTTEIENQKRDRQKQQTQLKNLDQQLRDKQTQLQHLVEQISLLQDERNLLQTQVWELLNQHPEQSPETENREYPPSDSREDDIDVFPFSDFVDTIDSSTQPNQDITSVNLPSEWYEFLRSLPTPELQVLKAIIEQENPNPAIKKIAEANITMPSLLIDSINEHADQILGEL…
WP_096694411.1	Calothrix sp. NIES-4105	hypothetical protein	MQPAVLSNRYLIGTIAFIVSFGLSLVFKWNFGEAVFTGIITVMATYIAAFCADRRRRNHEMLILDSYRKRIRELEGVEARFIAEINQLENHRDLLYKESNQLQSQISERRNQREILNRELGSFVGQKAALETTYNRLQHEIENIERSRIELNNSFAAEKRKQDLNVSVCRAEITQLQIHIAELKKEKEDFENNLTLLERLKPQLEEKLHELRVQIQELEVKENHQDSTILEKTNERKTLDSKIKSLQTKLTTKQEELKHLQEQISLLQDERNLLQTQVWELLQQTEKLNPYTETEHDHHSTYDSTLEVETEFPFSDLLGIIEPISSNAQENKIDELSPEWNDFFSSLSNRDFLVLKAILEQENPSASIKQIAEDNITMPSLLIDAVNELAKNTIGELII…
WP_096561096.1	Scytonema sp. NIES-4073	hypothetical protein	MQSATVSNRLIIGIVAFGVSFGLSLVLSWNFSNALLTGVITVPATYLSALFVDKRRRNHEMLILDSLQRRIRDLEGLKSRFVAEMNQIEAHNASLYAESSKLQNQVLERRNQRDSLNRELSTYVIEKKQLEAQINYLQNELHALDKSKVELNNSFSALTAEKRRLELNHNVSRAEITQLQTQISELQQQKQELESNLTLLNRLKPQLEEKLHELRVQIQELEAQENQQKQFLLDKRVEKELIESSLNSLQTQLAQQQTQLQQLQGQVSVLQEERDELQSQVWELLHQMETLTTQEELNENEQEDSEEFFPFSELIESLETIETGTQLEKFSEEWADFIEQLPAYTIQVLKAIVEQNNPNITIKKIAEENITMPNLLIDFINECANDTIGELIINPNSET…
WP_096694411.1	Calothrix sp. NIES-4071	hypothetical protein	MQPAVLSNRYLIGTIAFIVSFGLSLVFKWNFGEAVFTGIITVMATYIAAFCADRRRRNHEMLILDSYRKRIRELEGVEARFIAEINQLENHRDLLYKESNQLQSQISERRNQREILNRELGSFVGQKAALETTYNRLQHEIENIERSRIELNNSFAAEKRKQDLNVSVCRAEITQLQIHIAELKKEKEDFENNLTLLERLKPQLEEKLHELRVQIQELEVKENHQDSTILEKTNERKTLDSKIKSLQTKLTTKQEELKHLQEQISLLQDERNLLQTQVWELLQQTEKLNPYTETEHDHHSTYDSTLEVETEFPFSDLLGIIEPISSNAQENKIDELSPEWNDFFSSLSNRDFLVLKAILEQENPSASIKQIAEDNITMPSLLIDAVNELAKNTIGELII…
WP_099072866.1	Nostoc linckia z18	hypothetical protein	MQSVTISNRFILGIVAFSVSFGLSLVPNWDFNKAFLTGIITAFIIYGAALFVDKRRRNYEMFLLGSLRKRIKEMEGLKARIVKEINQIEEHHRLLYTDSQQLQNQVIENRSQRDSLNRDVRTLAGQKKQLETEINNLQIELSNLQKNHTELTDAFTNLTGEKRRLESNCHVSRAEITQLQNQISELQQQKEEIESNLTLLGRLKPQLEEKLYELRIESQELEIKVNKENELLVAKTSERKNIQAILNSSQTQISKQKEELEQLKGQISLLQEERDLLQNQVWELLQQAETFNPEPFAEDTKEDDIELFPFTEIIQSPATTDSLEINTSEDIPEEWTSFLENLPGYELQVLKAIVEGDNIQATLKKIAEANITMPNLLIDSINERANDTIGELIIDPESE…
WP_099072866.1	Nostoc linckia z2	hypothetical protein	MQSVTISNRFILGIVAFSVSFGLSLVPNWDFNKAFLTGIITAFIIYGAALFVDKRRRNYEMFLLGSLRKRIKEMEGLKARIVKEINQIEEHHRLLYTDSQQLQNQVIENRSQRDSLNRDVRTLAGQKKQLETEINNLQIELSNLQKNHTELTDAFTNLTGEKRRLESNCHVSRAEITQLQNQISELQQQKEEIESNLTLLGRLKPQLEEKLYELRIESQELEIKVNKENELLVAKTSERKNIQAILNSSQTQISKQKEELEQLKGQISLLQEERDLLQNQVWELLQQAETFNPEPFAEDTKEDDIELFPFTEIIQSPATTDSLEINTSEDIPEEWTSFLENLPGYELQVLKAIVEGDNIQATLKKIAEANITMPNLLIDSINERANDTIGELIIDPESE…
WP_099072866.1	Nostoc linckia z1	hypothetical protein	MQSVTISNRFILGIVAFSVSFGLSLVPNWDFNKAFLTGIITAFIIYGAALFVDKRRRNYEMFLLGSLRKRIKEMEGLKARIVKEINQIEEHHRLLYTDSQQLQNQVIENRSQRDSLNRDVRTLAGQKKQLETEINNLQIELSNLQKNHTELTDAFTNLTGEKRRLESNCHVSRAEITQLQNQISELQQQKEEIESNLTLLGRLKPQLEEKLYELRIESQELEIKVNKENELLVAKTSERKNIQAILNSSQTQISKQKEELEQLKGQISLLQEERDLLQNQVWELLQQAETFNPEPFAEDTKEDDIELFPFTEIIQSPATTDSLEINTSEDIPEEWTSFLENLPGYELQVLKAIVEGDNIQATLKKIAEANITMPNLLIDSINERANDTIGELIIDPESE…
WP_099072866.1	Nostoc linckia z3	hypothetical protein	MQSVTISNRFILGIVAFSVSFGLSLVPNWDFNKAFLTGIITAFIIYGAALFVDKRRRNYEMFLLGSLRKRIKEMEGLKARIVKEINQIEEHHRLLYTDSQQLQNQVIENRSQRDSLNRDVRTLAGQKKQLETEINNLQIELSNLQKNHTELTDAFTNLTGEKRRLESNCHVSRAEITQLQNQISELQQQKEEIESNLTLLGRLKPQLEEKLYELRIESQELEIKVNKENELLVAKTSERKNIQAILNSSQTQISKQKEELEQLKGQISLLQEERDLLQNQVWELLQQAETFNPEPFAEDTKEDDIELFPFTEIIQSPATTDSLEINTSEDIPEEWTSFLENLPGYELQVLKAIVEGDNIQATLKKIAEANITMPNLLIDSINERANDTIGELIIDPESE…
WP_099072866.1	Nostoc linckia z4	hypothetical protein	MQSVTISNRFILGIVAFSVSFGLSLVPNWDFNKAFLTGIITAFIIYGAALFVDKRRRNYEMFLLGSLRKRIKEMEGLKARIVKEINQIEEHHRLLYTDSQQLQNQVIENRSQRDSLNRDVRTLAGQKKQLETEINNLQIELSNLQKNHTELTDAFTNLTGEKRRLESNCHVSRAEITQLQNQISELQQQKEEIESNLTLLGRLKPQLEEKLYELRIESQELEIKVNKENELLVAKTSERKNIQAILNSSQTQISKQKEELEQLKGQISLLQEERDLLQNQVWELLQQAETFNPEPFAEDTKEDDIELFPFTEIIQSPATTDSLEINTSEDIPEEWTSFLENLPGYELQVLKAIVEGDNIQATLKKIAEANITMPNLLIDSINERANDTIGELIIDPESE…
WP_099072866.1	Nostoc linckia z6	hypothetical protein	MQSVTISNRFILGIVAFSVSFGLSLVPNWDFNKAFLTGIITAFIIYGAALFVDKRRRNYEMFLLGSLRKRIKEMEGLKARIVKEINQIEEHHRLLYTDSQQLQNQVIENRSQRDSLNRDVRTLAGQKKQLETEINNLQIELSNLQKNHTELTDAFTNLTGEKRRLESNCHVSRAEITQLQNQISELQQQKEEIESNLTLLGRLKPQLEEKLYELRIESQELEIKVNKENELLVAKTSERKNIQAILNSSQTQISKQKEELEQLKGQISLLQEERDLLQNQVWELLQQAETFNPEPFAEDTKEDDIELFPFTEIIQSPATTDSLEINTSEDIPEEWTSFLENLPGYELQVLKAIVEGDNIQATLKKIAEANITMPNLLIDSINERANDTIGELIIDPESE…
WP_099072866.1	Nostoc linckia z7	hypothetical protein	MQSVTISNRFILGIVAFSVSFGLSLVPNWDFNKAFLTGIITAFIIYGAALFVDKRRRNYEMFLLGSLRKRIKEMEGLKARIVKEINQIEEHHRLLYTDSQQLQNQVIENRSQRDSLNRDVRTLAGQKKQLETEINNLQIELSNLQKNHTELTDAFTNLTGEKRRLESNCHVSRAEITQLQNQISELQQQKEEIESNLTLLGRLKPQLEEKLYELRIESQELEIKVNKENELLVAKTSERKNIQAILNSSQTQISKQKEELEQLKGQISLLQEERDLLQNQVWELLQQAETFNPEPFAEDTKEDDIELFPFTEIIQSPATTDSLEINTSEDIPEEWTSFLENLPGYELQVLKAIVEGDNIQATLKKIAEANITMPNLLIDSINERANDTIGELIIDPESE…
WP_099072866.1	Nostoc linckia z8	hypothetical protein	MQSVTISNRFILGIVAFSVSFGLSLVPNWDFNKAFLTGIITAFIIYGAALFVDKRRRNYEMFLLGSLRKRIKEMEGLKARIVKEINQIEEHHRLLYTDSQQLQNQVIENRSQRDSLNRDVRTLAGQKKQLETEINNLQIELSNLQKNHTELTDAFTNLTGEKRRLESNCHVSRAEITQLQNQISELQQQKEEIESNLTLLGRLKPQLEEKLYELRIESQELEIKVNKENELLVAKTSERKNIQAILNSSQTQISKQKEELEQLKGQISLLQEERDLLQNQVWELLQQAETFNPEPFAEDTKEDDIELFPFTEIIQSPATTDSLEINTSEDIPEEWTSFLENLPGYELQVLKAIVEGDNIQATLKKIAEANITMPNLLIDSINERANDTIGELIIDPESE…
WP_099072866.1	Nostoc linckia z9	hypothetical protein	MQSVTISNRFILGIVAFSVSFGLSLVPNWDFNKAFLTGIITAFIIYGAALFVDKRRRNYEMFLLGSLRKRIKEMEGLKARIVKEINQIEEHHRLLYTDSQQLQNQVIENRSQRDSLNRDVRTLAGQKKQLETEINNLQIELSNLQKNHTELTDAFTNLTGEKRRLESNCHVSRAEITQLQNQISELQQQKEEIESNLTLLGRLKPQLEEKLYELRIESQELEIKVNKENELLVAKTSERKNIQAILNSSQTQISKQKEELEQLKGQISLLQEERDLLQNQVWELLQQAETFNPEPFAEDTKEDDIELFPFTEIIQSPATTDSLEINTSEDIPEEWTSFLENLPGYELQVLKAIVEGDNIQATLKKIAEANITMPNLLIDSINERANDTIGELIIDPESE…
WP_099072866.1	Nostoc linckia z13	hypothetical protein	MQSVTISNRFILGIVAFSVSFGLSLVPNWDFNKAFLTGIITAFIIYGAALFVDKRRRNYEMFLLGSLRKRIKEMEGLKARIVKEINQIEEHHRLLYTDSQQLQNQVIENRSQRDSLNRDVRTLAGQKKQLETEINNLQIELSNLQKNHTELTDAFTNLTGEKRRLESNCHVSRAEITQLQNQISELQQQKEEIESNLTLLGRLKPQLEEKLYELRIESQELEIKVNKENELLVAKTSERKNIQAILNSSQTQISKQKEELEQLKGQISLLQEERDLLQNQVWELLQQAETFNPEPFAEDTKEDDIELFPFTEIIQSPATTDSLEINTSEDIPEEWTSFLENLPGYELQVLKAIVEGDNIQATLKKIAEANITMPNLLIDSINERANDTIGELIIDPESE…
WP_099072866.1	Nostoc linckia z16	hypothetical protein	MQSVTISNRFILGIVAFSVSFGLSLVPNWDFNKAFLTGIITAFIIYGAALFVDKRRRNYEMFLLGSLRKRIKEMEGLKARIVKEINQIEEHHRLLYTDSQQLQNQVIENRSQRDSLNRDVRTLAGQKKQLETEINNLQIELSNLQKNHTELTDAFTNLTGEKRRLESNCHVSRAEITQLQNQISELQQQKEEIESNLTLLGRLKPQLEEKLYELRIESQELEIKVNKENELLVAKTSERKNIQAILNSSQTQISKQKEELEQLKGQISLLQEERDLLQNQVWELLQQAETFNPEPFAEDTKEDDIELFPFTEIIQSPATTDSLEINTSEDIPEEWTSFLENLPGYELQVLKAIVEGDNIQATLKKIAEANITMPNLLIDSINERANDTIGELIIDPESE…
WP_099072866.1	Nostoc linckia z14	hypothetical protein	MQSVTISNRFILGIVAFSVSFGLSLVPNWDFNKAFLTGIITAFIIYGAALFVDKRRRNYEMFLLGSLRKRIKEMEGLKARIVKEINQIEEHHRLLYTDSQQLQNQVIENRSQRDSLNRDVRTLAGQKKQLETEINNLQIELSNLQKNHTELTDAFTNLTGEKRRLESNCHVSRAEITQLQNQISELQQQKEEIESNLTLLGRLKPQLEEKLYELRIESQELEIKVNKENELLVAKTSERKNIQAILNSSQTQISKQKEELEQLKGQISLLQEERDLLQNQVWELLQQAETFNPEPFAEDTKEDDIELFPFTEIIQSPATTDSLEINTSEDIPEEWTSFLENLPGYELQVLKAIVEGDNIQATLKKIAEANITMPNLLIDSINERANDTIGELIIDPESE…
WP_099072866.1	Nostoc linckia z15	hypothetical protein	MQSVTISNRFILGIVAFSVSFGLSLVPNWDFNKAFLTGIITAFIIYGAALFVDKRRRNYEMFLLGSLRKRIKEMEGLKARIVKEINQIEEHHRLLYTDSQQLQNQVIENRSQRDSLNRDVRTLAGQKKQLETEINNLQIELSNLQKNHTELTDAFTNLTGEKRRLESNCHVSRAEITQLQNQISELQQQKEEIESNLTLLGRLKPQLEEKLYELRIESQELEIKVNKENELLVAKTSERKNIQAILNSSQTQISKQKEELEQLKGQISLLQEERDLLQNQVWELLQQAETFNPEPFAEDTKEDDIELFPFTEIIQSPATTDSLEINTSEDIPEEWTSFLENLPGYELQVLKAIVEGDNIQATLKKIAEANITMPNLLIDSINERANDTIGELIIDPESE…
WP_099100470.1	Nostoc sp. Peltigera malacea cyanobiont DB3992	hypothetical protein	MQSVTISNRFILVIVAFSVSFGLSLVPTWDFNKAFLTGVITAVTIHTTALFIDKRRRNYEMFVLGSLRKRIKEMEGLKARVVREINQIEEHHNLLYTESQQLQNQVIESRSQRDSLHRELRTFAGQKKQLETEVSSLQTEINNLQKNQTELNNAFSMLTAEKRRLESNCNVSRAEITQLQSQISELQHEKQEVESNLTLLGRLKPQLEEKLYELRIKIQELEVETTQNNQLLVATKTERENIQAILNSSQTQLAEYKAELQQLQGQVSLLQEERDSLQNQVWELLQQVETLNPEPLSDNSQEDDIELFPFSEIIQSSNVIENSEVETSGNIPEEWTNFLENLPVHELQVLKAIVEQDNPNSAIKKIAEANITMPNLLIDSINEQANDTIGELIINSDSE…
WP_167407645.1	Nostoc flagelliforme CCNUN1	hypothetical protein	MQSVMISNRFILGIVAFSVSFGLSLVPNWDFNKAFLTGLITAVTIYAAALFVDKRRRNYEIFILGSIRKRIKEMEGLKARVVREINQIEEHHNLLYAESQQLQNQVTESRNQRDSLHRELRTFAGQKKQLETEINTLQTEINNLQKNQTELNNAFSVLTAEKRRLESNCNVSRSEITHLQSQISELQQEKQEIESNLTLLGRLKPQLEEKLYELRIAIQELEVETTQKNQLLVAVKAERENIQAILNSSQTQLAEHKAELQQLQEQVSLLQEERDSLQNQVWELLQQIETFNPEHLSDNYKEDDNELFPFSEIMETTAIRSTSEAETSENLPEEWTKLLENIPVYELQVLKAIVEQDNPNAAIKKIAEANITMPNLLIDSINERANDTIGELIIDSNSQ…
WP_180962362.1	Fischerella thermalis WC246	hypothetical protein	MLKTSNMQSAIVSNRLILGVVAFGASFGLGLVFSWDLKNAFLTGIITIFSTYLAALFIDKRRRASEMLVLDSLHRRIKELEGLKSRIIAEVNQLESHHSLLYQESNKLQNQIVERRNQRDSLNRELSSCVIEKKQLEAQISQLHNEIQELEKAKLEHNNSLSAINTEKRRLELSCSVSKAEINQLNNQLCELLQQRQDLESNITLLERLKPQLEEKLYEMRLQVQELEAANQQQNQLLLDKKLEAENIEINLNSLKAEVAEQQNQIQQLQSQISLLQDERDHLQSQVWELLQQIENLDSNNVLEKNQEEDVDVFPFADLLDTVNDIDGSKILEGLSSEWTNFLAQMSDSEIQALKAMIEDENPHSVIKKIAEANITMPNLLIDSINEKANNTIGELIID…
WP_180962362.1	Fischerella thermalis WC559	hypothetical protein	MLKTSNMQSAIVSNRLILGVVAFGASFGLGLVFSWDLKNAFLTGIITIFSTYLAALFIDKRRRASEMLVLDSLHRRIKELEGLKSRIIAEVNQLESHHSLLYQESNKLQNQIVERRNQRDSLNRELSSCVIEKKQLEAQISQLHNEIQELEKAKLEHNNSLSAINTEKRRLELSCSVSKAEINQLNNQLCELLQQRQDLESNITLLERLKPQLEEKLYEMRLQVQELEAANQQQNQLLLDKKLEAENIEINLNSLKAEVAEQQNQIQQLQSQISLLQDERDHLQSQVWELLQQIENLDSNNVLEKNQEEDVDVFPFADLLDTVNDIDGSKILEGLSSEWTNFLAQMSDSEIQALKAMIEDENPHSVIKKIAEANITMPNLLIDSINEKANNTIGELIID…
WP_180962901.1	Fischerella thermalis WC441	hypothetical protein	MLKTSNMQSAIVSNRLILGVVAFGASFGLGLVFSRDLKNAFLTGIITIFSTYLAALFIDKRRRASEMLVLDSLHRRIKELEGLKSRIIAEVNQLESHHSLLYQESNKLQNQIVERRNQRDSLNRELSSCVIEKKQLEAQISQLHNEIQELEKAKLEHNNSLSAINTEKRRLELSCSVSKAEINQLNNQLCELLQQRQDLESNITLLERLKPQLEEKLYEMRLQVQELEAANQQQNQLLLDKKLEAENIEINLNSLKAEVAEQQKQIQQLQSQISLLQDERDHLQSQVWELLQQIENLDSNNVLEKNQEEDVDVFPFADLLDTVNDIDGSKILEGLSSEWTNFLAQMSDSEIQALKAMIEDENPHSVIKKIAEANITMPNLLIDSINEKANNTIGELIID…
WP_180962362.1	Fischerella thermalis WC213	hypothetical protein	MLKTSNMQSAIVSNRLILGVVAFGASFGLGLVFSWDLKNAFLTGIITIFSTYLAALFIDKRRRASEMLVLDSLHRRIKELEGLKSRIIAEVNQLESHHSLLYQESNKLQNQIVERRNQRDSLNRELSSCVIEKKQLEAQISQLHNEIQELEKAKLEHNNSLSAINTEKRRLELSCSVSKAEINQLNNQLCELLQQRQDLESNITLLERLKPQLEEKLYEMRLQVQELEAANQQQNQLLLDKKLEAENIEINLNSLKAEVAEQQNQIQQLQSQISLLQDERDHLQSQVWELLQQIENLDSNNVLEKNQEEDVDVFPFADLLDTVNDIDGSKILEGLSSEWTNFLAQMSDSEIQALKAMIEDENPHSVIKKIAEANITMPNLLIDSINEKANNTIGELIID…
WP_180962362.1	Fischerella thermalis WC119	hypothetical protein	MLKTSNMQSAIVSNRLILGVVAFGASFGLGLVFSWDLKNAFLTGIITIFSTYLAALFIDKRRRASEMLVLDSLHRRIKELEGLKSRIIAEVNQLESHHSLLYQESNKLQNQIVERRNQRDSLNRELSSCVIEKKQLEAQISQLHNEIQELEKAKLEHNNSLSAINTEKRRLELSCSVSKAEINQLNNQLCELLQQRQDLESNITLLERLKPQLEEKLYEMRLQVQELEAANQQQNQLLLDKKLEAENIEINLNSLKAEVAEQQNQIQQLQSQISLLQDERDHLQSQVWELLQQIENLDSNNVLEKNQEEDVDVFPFADLLDTVNDIDGSKILEGLSSEWTNFLAQMSDSEIQALKAMIEDENPHSVIKKIAEANITMPNLLIDSINEKANNTIGELIID…
WP_180962362.1	Fischerella thermalis WC157	hypothetical protein	MLKTSNMQSAIVSNRLILGVVAFGASFGLGLVFSWDLKNAFLTGIITIFSTYLAALFIDKRRRASEMLVLDSLHRRIKELEGLKSRIIAEVNQLESHHSLLYQESNKLQNQIVERRNQRDSLNRELSSCVIEKKQLEAQISQLHNEIQELEKAKLEHNNSLSAINTEKRRLELSCSVSKAEINQLNNQLCELLQQRQDLESNITLLERLKPQLEEKLYEMRLQVQELEAANQQQNQLLLDKKLEAENIEINLNSLKAEVAEQQNQIQQLQSQISLLQDERDHLQSQVWELLQQIENLDSNNVLEKNQEEDVDVFPFADLLDTVNDIDGSKILEGLSSEWTNFLAQMSDSEIQALKAMIEDENPHSVIKKIAEANITMPNLLIDSINEKANNTIGELIID…
WP_180962901.1	Fischerella thermalis WC538	hypothetical protein	MLKTSNMQSAIVSNRLILGVVAFGASFGLGLVFSRDLKNAFLTGIITIFSTYLAALFIDKRRRASEMLVLDSLHRRIKELEGLKSRIIAEVNQLESHHSLLYQESNKLQNQIVERRNQRDSLNRELSSCVIEKKQLEAQISQLHNEIQELEKAKLEHNNSLSAINTEKRRLELSCSVSKAEINQLNNQLCELLQQRQDLESNITLLERLKPQLEEKLYEMRLQVQELEAANQQQNQLLLDKKLEAENIEINLNSLKAEVAEQQKQIQQLQSQISLLQDERDHLQSQVWELLQQIENLDSNNVLEKNQEEDVDVFPFADLLDTVNDIDGSKILEGLSSEWTNFLAQMSDSEIQALKAMIEDENPHSVIKKIAEANITMPNLLIDSINEKANNTIGELIID…
WP_180962362.1	Fischerella thermalis WC341	hypothetical protein	MLKTSNMQSAIVSNRLILGVVAFGASFGLGLVFSWDLKNAFLTGIITIFSTYLAALFIDKRRRASEMLVLDSLHRRIKELEGLKSRIIAEVNQLESHHSLLYQESNKLQNQIVERRNQRDSLNRELSSCVIEKKQLEAQISQLHNEIQELEKAKLEHNNSLSAINTEKRRLELSCSVSKAEINQLNNQLCELLQQRQDLESNITLLERLKPQLEEKLYEMRLQVQELEAANQQQNQLLLDKKLEAENIEINLNSLKAEVAEQQNQIQQLQSQISLLQDERDHLQSQVWELLQQIENLDSNNVLEKNQEEDVDVFPFADLLDTVNDIDGSKILEGLSSEWTNFLAQMSDSEIQALKAMIEDENPHSVIKKIAEANITMPNLLIDSINEKANNTIGELIID…
WP_180962362.1	Fischerella thermalis WC558	hypothetical protein	MLKTSNMQSAIVSNRLILGVVAFGASFGLGLVFSWDLKNAFLTGIITIFSTYLAALFIDKRRRASEMLVLDSLHRRIKELEGLKSRIIAEVNQLESHHSLLYQESNKLQNQIVERRNQRDSLNRELSSCVIEKKQLEAQISQLHNEIQELEKAKLEHNNSLSAINTEKRRLELSCSVSKAEINQLNNQLCELLQQRQDLESNITLLERLKPQLEEKLYEMRLQVQELEAANQQQNQLLLDKKLEAENIEINLNSLKAEVAEQQNQIQQLQSQISLLQDERDHLQSQVWELLQQIENLDSNNVLEKNQEEDVDVFPFADLLDTVNDIDGSKILEGLSSEWTNFLAQMSDSEIQALKAMIEDENPHSVIKKIAEANITMPNLLIDSINEKANNTIGELIID…
WP_180962901.1	Fischerella thermalis WC527	hypothetical protein	MLKTSNMQSAIVSNRLILGVVAFGASFGLGLVFSRDLKNAFLTGIITIFSTYLAALFIDKRRRASEMLVLDSLHRRIKELEGLKSRIIAEVNQLESHHSLLYQESNKLQNQIVERRNQRDSLNRELSSCVIEKKQLEAQISQLHNEIQELEKAKLEHNNSLSAINTEKRRLELSCSVSKAEINQLNNQLCELLQQRQDLESNITLLERLKPQLEEKLYEMRLQVQELEAANQQQNQLLLDKKLEAENIEINLNSLKAEVAEQQKQIQQLQSQISLLQDERDHLQSQVWELLQQIENLDSNNVLEKNQEEDVDVFPFADLLDTVNDIDGSKILEGLSSEWTNFLAQMSDSEIQALKAMIEDENPHSVIKKIAEANITMPNLLIDSINEKANNTIGELIID…
WP_180962362.1	Fischerella thermalis WC442	hypothetical protein	MLKTSNMQSAIVSNRLILGVVAFGASFGLGLVFSWDLKNAFLTGIITIFSTYLAALFIDKRRRASEMLVLDSLHRRIKELEGLKSRIIAEVNQLESHHSLLYQESNKLQNQIVERRNQRDSLNRELSSCVIEKKQLEAQISQLHNEIQELEKAKLEHNNSLSAINTEKRRLELSCSVSKAEINQLNNQLCELLQQRQDLESNITLLERLKPQLEEKLYEMRLQVQELEAANQQQNQLLLDKKLEAENIEINLNSLKAEVAEQQNQIQQLQSQISLLQDERDHLQSQVWELLQQIENLDSNNVLEKNQEEDVDVFPFADLLDTVNDIDGSKILEGLSSEWTNFLAQMSDSEIQALKAMIEDENPHSVIKKIAEANITMPNLLIDSINEKANNTIGELIID…
WP_180962362.1	Fischerella thermalis WC344	hypothetical protein	MLKTSNMQSAIVSNRLILGVVAFGASFGLGLVFSWDLKNAFLTGIITIFSTYLAALFIDKRRRASEMLVLDSLHRRIKELEGLKSRIIAEVNQLESHHSLLYQESNKLQNQIVERRNQRDSLNRELSSCVIEKKQLEAQISQLHNEIQELEKAKLEHNNSLSAINTEKRRLELSCSVSKAEINQLNNQLCELLQQRQDLESNITLLERLKPQLEEKLYEMRLQVQELEAANQQQNQLLLDKKLEAENIEINLNSLKAEVAEQQNQIQQLQSQISLLQDERDHLQSQVWELLQQIENLDSNNVLEKNQEEDVDVFPFADLLDTVNDIDGSKILEGLSSEWTNFLAQMSDSEIQALKAMIEDENPHSVIKKIAEANITMPNLLIDSINEKANNTIGELIID…
WP_180962362.1	Fischerella thermalis WC249	hypothetical protein	MLKTSNMQSAIVSNRLILGVVAFGASFGLGLVFSWDLKNAFLTGIITIFSTYLAALFIDKRRRASEMLVLDSLHRRIKELEGLKSRIIAEVNQLESHHSLLYQESNKLQNQIVERRNQRDSLNRELSSCVIEKKQLEAQISQLHNEIQELEKAKLEHNNSLSAINTEKRRLELSCSVSKAEINQLNNQLCELLQQRQDLESNITLLERLKPQLEEKLYEMRLQVQELEAANQQQNQLLLDKKLEAENIEINLNSLKAEVAEQQNQIQQLQSQISLLQDERDHLQSQVWELLQQIENLDSNNVLEKNQEEDVDVFPFADLLDTVNDIDGSKILEGLSSEWTNFLAQMSDSEIQALKAMIEDENPHSVIKKIAEANITMPNLLIDSINEKANNTIGELIID…
WP_180962362.1	Fischerella thermalis WC439	hypothetical protein	MLKTSNMQSAIVSNRLILGVVAFGASFGLGLVFSWDLKNAFLTGIITIFSTYLAALFIDKRRRASEMLVLDSLHRRIKELEGLKSRIIAEVNQLESHHSLLYQESNKLQNQIVERRNQRDSLNRELSSCVIEKKQLEAQISQLHNEIQELEKAKLEHNNSLSAINTEKRRLELSCSVSKAEINQLNNQLCELLQQRQDLESNITLLERLKPQLEEKLYEMRLQVQELEAANQQQNQLLLDKKLEAENIEINLNSLKAEVAEQQNQIQQLQSQISLLQDERDHLQSQVWELLQQIENLDSNNVLEKNQEEDVDVFPFADLLDTVNDIDGSKILEGLSSEWTNFLAQMSDSEIQALKAMIEDENPHSVIKKIAEANITMPNLLIDSINEKANNTIGELIID…
WP_180962362.1	Fischerella thermalis WC245	hypothetical protein	MLKTSNMQSAIVSNRLILGVVAFGASFGLGLVFSWDLKNAFLTGIITIFSTYLAALFIDKRRRASEMLVLDSLHRRIKELEGLKSRIIAEVNQLESHHSLLYQESNKLQNQIVERRNQRDSLNRELSSCVIEKKQLEAQISQLHNEIQELEKAKLEHNNSLSAINTEKRRLELSCSVSKAEINQLNNQLCELLQQRQDLESNITLLERLKPQLEEKLYEMRLQVQELEAANQQQNQLLLDKKLEAENIEINLNSLKAEVAEQQNQIQQLQSQISLLQDERDHLQSQVWELLQQIENLDSNNVLEKNQEEDVDVFPFADLLDTVNDIDGSKILEGLSSEWTNFLAQMSDSEIQALKAMIEDENPHSVIKKIAEANITMPNLLIDSINEKANNTIGELIID…
WP_180962901.1	Fischerella thermalis WC1110	hypothetical protein	MLKTSNMQSAIVSNRLILGVVAFGASFGLGLVFSRDLKNAFLTGIITIFSTYLAALFIDKRRRASEMLVLDSLHRRIKELEGLKSRIIAEVNQLESHHSLLYQESNKLQNQIVERRNQRDSLNRELSSCVIEKKQLEAQISQLHNEIQELEKAKLEHNNSLSAINTEKRRLELSCSVSKAEINQLNNQLCELLQQRQDLESNITLLERLKPQLEEKLYEMRLQVQELEAANQQQNQLLLDKKLEAENIEINLNSLKAEVAEQQKQIQQLQSQISLLQDERDHLQSQVWELLQQIENLDSNNVLEKNQEEDVDVFPFADLLDTVNDIDGSKILEGLSSEWTNFLAQMSDSEIQALKAMIEDENPHSVIKKIAEANITMPNLLIDSINEKANNTIGELIID…
WP_180962362.1	Fischerella thermalis WC114	hypothetical protein	MLKTSNMQSAIVSNRLILGVVAFGASFGLGLVFSWDLKNAFLTGIITIFSTYLAALFIDKRRRASEMLVLDSLHRRIKELEGLKSRIIAEVNQLESHHSLLYQESNKLQNQIVERRNQRDSLNRELSSCVIEKKQLEAQISQLHNEIQELEKAKLEHNNSLSAINTEKRRLELSCSVSKAEINQLNNQLCELLQQRQDLESNITLLERLKPQLEEKLYEMRLQVQELEAANQQQNQLLLDKKLEAENIEINLNSLKAEVAEQQNQIQQLQSQISLLQDERDHLQSQVWELLQQIENLDSNNVLEKNQEEDVDVFPFADLLDTVNDIDGSKILEGLSSEWTNFLAQMSDSEIQALKAMIEDENPHSVIKKIAEANITMPNLLIDSINEKANNTIGELIID…
WP_180974850.1	Fischerella thermalis CCMEE 5268	hypothetical protein	MLKTSNMQSAIVSNRLILGVVAFGASFGLGLVFSWDLKNAFLTGIITIFSTYLAALFIDKRRRASEMLVLDSLHRRIKELEGLKSRIVAEVNQLESHHSLLYQESNKLQNQIVERRNQRDSLNRELSSYVIEKKQLEAQINQLHNEIQELEKAKLEHNNSLSAINAEKRRLELICSVSKAEINQLNNQLCELLQQRQDLESNITLLERLKPQLEEKLYEMRLQVQELEAANQQQNQFLIDKKLETENIELNLNSLKAEVAEQQNQIQQLQSQISLLQDEREHLQSQVWELLQQIENLDSNNVLEKNQEEDVDVFPFADLLDTVNDIDGSNILEGLSSEWTNFLAQISDSEIQALKAMIEDENPHSVIKKIAEANITMPNLLIDSINEKANNTIGELIID…
WP_016870677.1	Fischerella thermalis CCMEE 5273	hypothetical protein	MLKTSNMQSAIVSNRLILGVVAFGASFGLGLVFSWDLKNAFLTGIITIFSTYLAALFIDKRRRASEMLVLDSLHRRIKELEGLKSRIIAEVNQLESHHSLLYQESNKLQNQIVERRNQRDSLNRELSSCVIEKKQLEAQISQLHNEIQELEKAKLEHNNSLSAINTEKRRLELSCSVSKAEINQLNNQLCELLQQRQDLESNITLLERLKPQLEEKLYEMRLQVQELEAANQQQNQLLLDKKLEAENIEINLNSLKAEVAEQQKQIQQLQSQISLLQDERDHLQSQVWELLQQIENLDSNNVLEKNQEEDVDVFPFADLLDTVNDIDGSKILEGLSSEWTNFLAQMSDSEIQALKAMIEDENPHSVIKKIAEANITMPNLLIDSINEKANNTIGELIID…
WP_016870677.1	Fischerella thermalis CCMEE 5282	hypothetical protein	MLKTSNMQSAIVSNRLILGVVAFGASFGLGLVFSWDLKNAFLTGIITIFSTYLAALFIDKRRRASEMLVLDSLHRRIKELEGLKSRIIAEVNQLESHHSLLYQESNKLQNQIVERRNQRDSLNRELSSCVIEKKQLEAQISQLHNEIQELEKAKLEHNNSLSAINTEKRRLELSCSVSKAEINQLNNQLCELLQQRQDLESNITLLERLKPQLEEKLYEMRLQVQELEAANQQQNQLLLDKKLEAENIEINLNSLKAEVAEQQKQIQQLQSQISLLQDERDHLQSQVWELLQQIENLDSNNVLEKNQEEDVDVFPFADLLDTVNDIDGSKILEGLSSEWTNFLAQMSDSEIQALKAMIEDENPHSVIKKIAEANITMPNLLIDSINEKANNTIGELIID…
WP_016867105.1	Fischerella muscicola CCMEE 5323	hypothetical protein	MLKTSNMQSAIVSNRLILGVVAFGASFGLGLVFSWDLKNAFLTGIITIFSTYLAALFIDKRRRASEMLVLDSLHRRIKELEGLKSRVVAEVNQLESHHSLLYQESNKLQNQIIERRNQRDSLNRELSSYIIEKKQLEAQINQLQNEIQELEKAKLEHNNSLSAINAEKRRLELNCSVSKAEINQLNNQLCELLQQRQDLESNLTLLERLKPQLEEKLYEMRLQVQELEAANQQQNQLLTDKKLEAENIEINLNSLKAEVAEQQNKIQQLQSQISLLQDERDHLQSQVWELLQQIENLDSNNVLAKNQEEDVDVFPFADLLDTVNDVDVSNDSEEFSSEWTDFIDKISDCEIQVLKAIIEDENPNGAIKKIAEANITMPNLLIDSINEKANNTIGELLID…
WP_180976843.1	Fischerella thermalis CCMEE 5318	hypothetical protein	MLKTSNMQSAIVSNRLILGVVAFGASFGLGLVFSWDLKNAFLTGIITIFSTYLAALFIDKRRRASEMLVLDSLHRRIKELEGLKSRIVAEVNQLESHHSLLYQESNKLQNQIVERRNQRDSLNRELSSYVTEKKQLEAQISQLHNEIQELEKAKLEHNNSLSAINAEKRRLELSCSVSKAEINQLNNQLCELLQQRQDLESNITLLERLKPQLEEKLYEMRLQVQELEAANQQQNQLLIDKKLETENIELNLNSLKAEVAEQQNQIQQLQSQISLLQDERDHLQSQVWELLQQIENLDSNKVLEKNQEEDVDVFPFADLLDTVNDIDESNILEGLSSEWTNFLAQISDSEIQALKAMIEDENPHSVIKKIAEANITMPNLLIDSINEKANNTIGELIID…
WP_016870677.1	Fischerella thermalis BR2B	hypothetical protein	MLKTSNMQSAIVSNRLILGVVAFGASFGLGLVFSWDLKNAFLTGIITIFSTYLAALFIDKRRRASEMLVLDSLHRRIKELEGLKSRIIAEVNQLESHHSLLYQESNKLQNQIVERRNQRDSLNRELSSCVIEKKQLEAQISQLHNEIQELEKAKLEHNNSLSAINTEKRRLELSCSVSKAEINQLNNQLCELLQQRQDLESNITLLERLKPQLEEKLYEMRLQVQELEAANQQQNQLLLDKKLEAENIEINLNSLKAEVAEQQKQIQQLQSQISLLQDERDHLQSQVWELLQQIENLDSNNVLEKNQEEDVDVFPFADLLDTVNDIDGSKILEGLSSEWTNFLAQMSDSEIQALKAMIEDENPHSVIKKIAEANITMPNLLIDSINEKANNTIGELIID…
WP_180967081.1	Fischerella thermalis CCMEE 5330	hypothetical protein	MLKTSNMQSAIVSNRLILGVVAFGASFGLGLVFSWDLKNAFLTGIITIFSTYLAALFIDKRRRASEMLVLDSLHRRIKELEGLKSRVVAEVNQLESHHSLLYQESNKLQNQIVERRNQRDSLNRELSSYVIEKKQLEAQISQLHNEIQELEKAKLEHNNSLSAINAEKRRLELSCSVSKAEINQLNNQLCELLQQRQDLESNITLLERLKPQLEEKLYEMRLQVQELEAANQQQNQLLIDKKLEAENIEINLNSLKAEVTEQQNQIQQLQSQISLLQDERDHLQSQVWELLQQIENLDSNKVLEKNQEEDVDVFPFADLLDTVNDIDGSNILEGLSSEWTNFIAQMSDSEIQALKAMIEDENPHSVIKKIAEANITMPNLLIDSINEKANNTIGELIID…
WP_180975359.1	Fischerella thermalis CCMEE 5205	hypothetical protein	MLKTSNMQSAIVSNRLILGVVAFGASFGLGLVFSWDLKNAFLTGIITIFSTYLAALFIDKRRRASEMLVLDSLHRRIKELEGLKSRIVAEVNQLESHHSLLYQESNKLQNQIVERRNQRDSLNRELSSYVIEKKQLEAQISQLHNEIQELEKAKLEHNNSLSAINAEKRRLELSCSVSKAEINQLNNQLCELLQQRQDLESNITLLERLKPQLEEKLYEMRLQVQELEAANQQQNQLLIDKKLEAENIEINLNSLKAEVAEQQNQIQQLQSQISLLQDERDHLQSQVWELLQQIENLDSNKVLEKNQEEDVDVFPFADLLDTVNDNDIDESNILEGLSSEWTNFLAQISDSEIQALKAIIEDENPHSVIKKIAEANITMPNLLIDSINEKANNTIGELI…
WP_016870677.1	Fischerella thermalis CCMEE 5208	hypothetical protein	MLKTSNMQSAIVSNRLILGVVAFGASFGLGLVFSWDLKNAFLTGIITIFSTYLAALFIDKRRRASEMLVLDSLHRRIKELEGLKSRIIAEVNQLESHHSLLYQESNKLQNQIVERRNQRDSLNRELSSCVIEKKQLEAQISQLHNEIQELEKAKLEHNNSLSAINTEKRRLELSCSVSKAEINQLNNQLCELLQQRQDLESNITLLERLKPQLEEKLYEMRLQVQELEAANQQQNQLLLDKKLEAENIEINLNSLKAEVAEQQKQIQQLQSQISLLQDERDHLQSQVWELLQQIENLDSNNVLEKNQEEDVDVFPFADLLDTVNDIDGSKILEGLSSEWTNFLAQMSDSEIQALKAMIEDENPHSVIKKIAEANITMPNLLIDSINEKANNTIGELIID…
WP_180976469.1	Fischerella thermalis CCMEE 5201	hypothetical protein	MLKTSNMQSAIVSNRLILGVVAFGASFGLGLVFSWDLKNAFLTGIITIFSTYLAALFIDKRRRASEMLVLDSLHRRIKELEGLKSRVVAEVNQLESHHSLLYQESNKLQNQIVERRNQRDSLNRELSSYVIEKKQLEAQINQLHNEIQELEKAKLEHNNSLSAINAEKRRLELSCSVSKAEINQLNNQLCELLQQRQDLESNITLLERLKPQLEEKLYEMRLQVQELEAANQQQNQLLIDKKLEAENIEINLNSLKAEVAEQQNQIQQLQSQISLLQDERDHLQSQVWELLQQIENLDSNNVLEKSQEEDVDVFPFADLLDTVNDIDGSNIVEELSSEWTNFLAQISDSEIQALKAIIEDENPHSVIKKIAEANITMPNLLIDSINEKANNTIGELIID…
WP_103138930.1	Nostoc sp. CENA543	hypothetical protein	MQSSMFSNRFILGIVAFSVSFGLSLVPKWDFNQAFLTGAITVVATYAAALFVDKRRRTHELLVLASFRKRIKETEGLKFRVVKEIEQIEAHRNLLYNETKQLQNHILECRNQRDSLHRELGNFASQRKQIETEVSNLKTEIQNLEKNQSDLQHSISALISEKRRLESNYNAFHAEINQLQTHIQELRQEKQEIDSNITLLGRIKPQLEEKLYELRLEIQKLESEKNQQNQLLQATTIEKDDVTASINSLQSQKFQQQEQLQQLKNEISLLQQERDLLQNQVWELLQQIETFNQEPISENSQEDNIEIFPFADLLETGETSDNLPEIWDRFFNQLPGHEFQVLKAIVEQEDPYPTIKKIAESNITMPNILIDAINELATDVIGELIIDTTGDKLEIYPEY…
WP_103125573.1	Nostoc cycadae WK-1	hypothetical protein	MQAVMVSNRFLLGIVAFSVSFGLSLVPNWNFSQAFITGIITVLATYAAALFVDKRRRHHEMLVLVTLRKRIKEQEALKNRIYREIKQIEEHRSLLYAENQKLQNQIAESRNQRDSLHRELSNFAGQKKQLETETNNLKNTIKTLEKTITELSNTCTNLTAEKRRLELHSNVSHAEIVQLQTQIAQLRQDKQELENNLTLLGRLKPQLEEKMYELRIQIQELEIVVNQQNKLLADTITERNDIISRLNNLTQQTSDKESELQQLNSQVSILQEERDLLQNQVWELLQQTETLNLEHIPINLPIEDEPELFPFADLIATPEDISEDLPEEWTNLLEKLPGHEIEVLKAILQADNPKSTIKQIAEANITMPNLLIDSINDRANDTIGELIIEPGEDIPEIYQ…
WP_104386801.1	Cuspidothrix issatschenkoi CHARLIE-1	hypothetical protein	MTLITNNSNNLTTLKPRKVQPTIFSYQVVLGIAAFSVSFGLSLVPSWDFSKAFFTGIITVLATYSAAFLVDKRRRTDELRTIGSLQRRIRDIEGLKSRIVREIQQLEEYRNLLYTETQQLENQIAECRNQRDNLHRDIGTLAAQKKQINSDIYNLQIEFKHLENSNLELNNSCNNLISEKRRLELNCHTTRAEINQIQPQIDTLKQEKQALENNVVLLERLKPQLEEKLYELRLEIQTQELKIVKQNDLLTQTTTTRNNLENTLSALQNQTLAQQSEVHQLQNQISLLQEERDLLQNQVWELLQQVETIHPPLLADNEESSLELFPFDELLEPVDTKKHHPEDLPTEWHNFLENLPAYEIEVLKAIVEQDNPFPTIKQIAEAHITMPNLLIDAINEIAN…
WP_104546555.1	Chroococcidiopsis sp. TS-821	hypothetical protein	MVNNRIVLGAVAFGVSFGISFLANRNANRALLTGLITLPATYAAAIVVDRRQKHRELLVLASQRQKIHELETQEVNMNRILSNANLKKQELENSINYLQTECHQLRSQFEVRHQYKDDLEKELEILKTSLRELEQEKATLFAEKKVLEEDFTTKTRSKEALEQEISNLHQQKSTLLSQLESLNSQYNQIVKKIQIEQIKFTHQKSELEADLQTFKEQKRQIELKTYIIQNQVEKLEHHKKELQEKLNSLKTEKEEVRAILEALQLQKEQQQTELLALQEERNQLQSQILEFHQQIEALIAEPVSDNHQEDTEFPFLELIDSLETPDIEVDLSPELAPEWNEFMEQLPGYQIQILKVILEQNNPNQFIKEVAESKLTMPALLIDNINERAINTIGDRIIN…
WP_181154179.1	Nostoc sp. Peltigera membranacea cyanobiont N6	hypothetical protein	MQSVSISNRFILGIVAFSVSFGLSLVPNWDFNKAFLTGLITAFTIYAAALFVDKRRRNYEMFVLGSLRKRIKEMEGLKARVVREINQIEEHHNLLYAESQQLQNQVTENRNQRDSLHRELRTVAGQKKQLETEINSLQTEINNLHKNQTELNNAFSVLTAEKRRLESNCNVSRAEITQLQSQISELQQDKQEVESNLTLLGRLKPQLEEKLYELRIGIQELEVETNQKNQLLIATKTERDNIQAILNSSQIQLAEHKVELQQLQGQISLLQEERDSLQNQVWELLQQIETFNLEPLADNSQEDETELFPFSEIMETTTVGDSLEVDTSENIPEEWTNFSENLPIYELQVLKAIVEQDNPKAAIKKIAEANITMPNLLIDSINERANDIIGELIINSDSE…
WP_104910089.1	Nostoc sp. Lobaria pulmonaria (5183) cyanobiont	hypothetical protein	MQSVTISNRFILVIVAFSVSFGLSLVPSWDFNKAFLTGVITAITIHTTALFIDKRRRNYEMFVLGSLRKRIKDMEGLKARVVREINQIEEHHNLLYAESQHLQNQVIESRSQRDSLHRELRTFAAQKKQLETEVSSLQTEINNLQKNQTELNNAFSILTAEKRRLESNCNVSRAEITQLQSQISELQHEKQEVESNLTLLGRLKPQLEEKLYELRIAIQELEVETTQNNQLLVATKTERENIQAILSSSKTQLAEYKAELQQLQAQVSLLQEERDSLQNQVWELLQQVETFNSEPLSDNSQEDDIELFPFSEIIESSDIIDNSEVETSKNISEEWTNFLVNLPGHELQVLKAIVEQDNPNSTIKKIAEANITMPNLLIDSINERANDTIGELIINSDSE…
WP_073074550.1	Phormidesmis priestleyi ULC007	hypothetical protein	MFKSRLLLSLVAFAVSFGVSFVTSRDFGRALLTGLITFFASLVGVAVAERRYHQLFEQRSAELMAHIRGLQRQRSEAYESLLAISEEHDRIAQDLDSPPSQPIYKPRAAVSWNLAHPSAPVQAPTSQVHLRQTKLQALERQEADLKESLSFTLSAKQQAELNLTTTQAELNQIKAQILEQKNTKETLIQEIAALTGQKQRIEADLLTLQPQINELERYRLELDQFLLSAEPKRQQVETGSKSLQTAIEQLQLQISSLHEELGQLETQILARRQQKETLDHEISALKKTSVPNQVTDVTHKVAIVPVNQRSNGTVIKSASPDLPVEWTQFFTHLSDSELKALRAIAEQKNLMPTLKKIAEDNLTMPELLIDAINERALDTIGDMILEPGLSNTPAVIAEE…
WP_181357336.1	Stenomitos frigidus ULC18	hypothetical protein	MKQRLFLGSVAFGISFGISFVTGRNLGNAIGAGATTTVATIAAALVVDRKYHGQAYNRIADLKNHIQALQQRRAEAYHAYQQLEAEKEQLAVSLDTLAMQSAQPRLMSAPSSRSLPPALKGLSWDLSTAARTQPPIEVKPYELPTEISAADSAASSPWGNPATGRQSDTQINDTLNQELLADATAAKRKIEANLAALQAELSQIKGQITDHRQNREKLSRELANLREEKRQLEAIAKTLKGEVKDLETCRVELEQFLAYAEAKKHELETGTNPLQEALKQLQTQVSSLQVELSVLEAQILDRRSQKEALEQQLEALDAAQLAVTMPPKAPVKPELKGKHGSSNGSNGNSEAYSQKAIVHQDALLKQPLATASVHQPTTGSAQTKATVAVPEPIGLEKTS…
WP_106307444.1	Chamaesiphon polymorphus CCALA 037	hypothetical protein	MSESSCREIGSQEQELQAACTQLRQEVEQNTLSKRELESTIADLKQQSDSLPAKIAERELYLDKIDRHISRLEAEQNRLSIAVDSLSRSLSDRQAQELGLAQAKTEEISQHSVNKEKIEAEIAALESQFKILQSEIATQQVERNELQQQLYTLEEQQEQKSIENNKLDRSIKSRQSAIDELELEIKHRHQDKEDINYKIIELEDSIFFASGHNVDDSLNINIVDLYRQWQSTNKQISDLKEQISKLKQEKELLQYKKWQEHLIFKSNPHLQILEHIDRHEVITESEVNHRLDNSRASRQFANRLREYSLHLPFSVKVESSASGSRYVKEIVTIVEPPHPADVLQADLVEIELPHIQTNGAVSELENTIIQDSVFDVKSQSNDDSFERVTSAHNTCRSCE…
WP_006196071.1	Nodularia spumigena UHCC 0039	hypothetical protein	MQSAMISNRYILGIVAFSVSFGISLVPNWDLNQALITGVITILATYAAALFTDKRRSKYEMLILTSHRKRIKEMEGLKLRIVKEINQIEEHRKLLYAESQKLEKQILDCRNQRDSLHRDLGIFAGQKKQLETESINLTAEIATLEQNQAELHHAFSQLTTEKRRLELNCNTSRAEIMQLQNKIGELQQEKQELESNVSLLGRLKPQLESKMYELRIETQELEAETNQQKEFLVSTKTERENLAENLNYLENKITEKHSELQQIEAQVSLLQSERDLLQSQVWELLQQTETLNPEASPVNLNQDANDVFPFAELIDSLDSIDKYEILPEEWNNFLGVLPNAEIHVLKAIVEQDNPQVIIKQIAEANITMPNLLIDSINEHANDTIGELIIETNLENPQVY…
WP_181374244.1	Nostoc commune NIES-4072	hypothetical protein	MQSVMISNRFILGIVAFSVSFGLSLVPNWDFNKAFLTGLITAVTIYATALFVDKRRRNYEMFILGSIHKRIKEMEGLKARVVREINQIEEHHNLLYAESQQLQNQVTESRNQRESLHRELRTFTGQKKQLETEINSLQTEVNNLQKNITELNNAFSVLTAEKRRLESNCNASRSEITHLQSQISELQQEKQEIESNLTLLGRLKPQLEEKLYELRIAIQELEVETTQKNQLLVAAKAERENIQAILDSSRTQIAEHKAELQQLQEQVSLLQEERDSLQNQVWELLQQTETFNSEHLSDNSHEDDNELFPFSEIIETTAIINNSEADTSESLPEEWTNFLENLPVYELEVLKAIVEQDNPNTAIKKIAEANITMPNLLIDSINERANDTIGELIIDSNSE…
PZO47742.1	Phormidesmis priestleyi	hypothetical protein	MFKSRLLLSLVAFAVSFGVSFVTSRDFGRALLTGLITFFASLVGVAVAERRYHQLFEQRSAELMAHIRGLQRQRSEAYESLLAISEEHDRIAQDLDSPPSQPIYKPRAAVSWNLAHPSAPVQAPTSQVHLRQTKLQALERQEADLKESLSFTLSAKQQAELNLTTTQAELNQIKAQILEQKNTKETLIQEIAALTGQKQRIEADLLTLQPQINELERYRLELDQFLLSAEPKRQQVETGSKSLQTAIEQLQLQISSLHEELGQLETQILARRQQKETLDHEISALKKTSVPNQVTDVTHKVAIVPVNQRSNGTVIKSASPDLPVEWTQFFTHLSDSELKALRAIAEQKNLMPTLKKIAEDNLTMPELLIDAINERALDTIGDMILEPGLSNTPAVIAEE…
PZV18026.1	Leptolyngbya sp.	hypothetical protein	MLNPWFLLGSIAFVASFSISLLMNHDWGSAIVMGLAGLSIAWGTAATVNWYRNRSTDSRSAALKHQIRTLQHHRVIEQRTLLELEAETERVAQSLALMQGDLRSRRTEMSPDRGVSWNLMATEVVESSIHPPPVGMTVAVPAKGAEAELRQFLAEAAATKQKITASLNNLQTELNQLNAQTAENRQFRDQLVQEINHLSQQKQTLVANTNRLQADVKDLEQCRDELDQYISYVETKKQELETGANPLQKALKQLQAQVTALQTELQQLETQVSDRLHEKTALDQTIASLKQQQKNAQVAQDLLQKVENQLSDRRPEKEALGKQIIQLQTQKTALQTSSAQPDRFIPKDASTKNTLSKPNSKKLISSTKIVSSDNENGAITAPKPAVSSNPSKSAPLQKQ…
RAM48384.1	Hapalosiphonaceae cyanobacterium JJU2	hypothetical protein	MQSATVSNRLILGVVAFGASFGLGLVFSWDVKSAFFTGVITIFSTYLAALFIDKRRRSSEMLVLDSLHKRIKELENLKSRVVAEVNELETQHSLLYQESNKLQNQINERRNQRDSLSRELSSYVIEKKQLESQISTLQNEITELEKTKLEHNNSLSAINAEKRRLELNCSVSKAEINQLHNQLCELLQQRQDLESNLTLLERLKPQLEEKLHEMRLQVQELETENQQQNQLLLDKKLETEKTEINLNSLKAQVTEQQNQIQQLESQISLLQDEREHLQNQVWELLQQIENLDSSNVLENNQEEDLDLFPFADLLDTVDELEISNNLEEFSSEWSSLLNHLSESEIQVLKAIIENDNPNAAIKKIAEANITMPNLLIDSINENANNTIGELLIDPNVATP…
RCJ34845.1	Nostoc punctiforme NIES-2108	hypothetical protein	MQSVTISNRFILVIVAFSVSFGLSLVPSWDFNKAFLTGVITAVTIHTTALFIDKRRRNYEMFVLGSLRKRIKEMEGLKARVVREINQIKEHHNLLYSESQQVQNQVIESRSQRDSLQRELRTFAGQKKQLETEISNLQTEINNLQNNQTELNNAFSILTAEKRRLESNCNVSRAEITQLQSQISELQHEKQEVESNLTLLGRLKPQLEEKLYELRIAIQELEVETTQNNQLLVATKTERENLQAILNSSQTQLAEQKAELQQLQGQVSLLQEERDSLQNQVWELLQQVETLNPEPLSDNFQEDDIELFPFSEIIESSDVIKNSKFETSENIPEEWTNFLENLPGHELQVLKAIVEQDNPNSAIKKIAEANITMPNLLIDSINERANDTIGELIINSDSE…
RCJ25491.1	Nostoc sp. ATCC 43529	hypothetical protein	MQSVTISNRFILGIVAFSVSFGLSLVPNWDFNKAFLTGIITAFIIYGAALFVDKRRRNYEMFILGSLRKRIKEMEGLKARIVKEINQIEEHHRLLYAESQQLQNQVIENRSQRDTLNREVRILAGQKKQLETEISNLQIELSNLEKNHAELSDAFANLTGEKRRLESNCHISRAEITQLQSQISELQQQKEEIESNLTLLGRLKPQLEEKLYELRIEIQELEIKVNKENELLIAKTTERENIQALLNSSQNQITQQKEELQQLQGQVSLLEEERDLLQNQVWELLQQAENFNPEPLADNSKEDDIELFPFTEIIEPATTIEPPENNTSENISEEWTNFLENLPGYELQVLKAIVEEDNIKATLKKIAEANITMPNLLIDSINERANDTIGELIINADSE…
RCJ31654.1	Nostoc minutum NIES-26	hypothetical protein	MQTVIVSNRFILGIIAFSVSFGLSLVPNWDFNRSFITGVITVIATYAAALFVDKRRRNYEMLVLSSLRKRIKEMEGLKSRIVKEINQIEEHRSLLYTESKQLQNQILECRNQRDSLHRELGNFAGQKKQLEAESSNLKAEVHTLENHKSELNNSFSNLTTEKRRLELHCNTYRSEISQLQNQICEIQQEKQELESNLTLLGRLKPQLEEKLYELRIKLQDLEIELNQQNQLLAATKLEKDNTAASLNSLHTQIVEQQTELEQLQGEFSLLQEERDLLQTQVWDLLQQTETLNQETLPETTPADEIELFPFSELVEPITSTDITADRSESLPEEWANFMEKLPGHEIQVLKAVVAQDNTNALLKQIAEAHITMPNLLIDSINECANDTIGELIIEPSVEV…
WP_167755991.1	Nostoc sp. ATCC 53789	hypothetical protein	MQSVTISNRFILGIVAFSVSFGLSLVPSWDFNKAFLTGLITAATIYTTALFVDKRRRNYEMFVLGSLRKRIKEMEGLKARVVREINQIEQHHNLLYAESQQLQNQVIESRNQRDSLHRELRTFTGQKKQLETEINTLQIEINNLQKSQTELNNAFSILTAEKRRLESNCNVSRAEITQLQSQISELQQEKQEVESNLTLLGRLKPQLEEKLYELRIAIQELEVETTQKNQLLVATKTERENIQAILHSSQTQLAEHKAELQQLQGQISLLQEERDSLQNQVWELLQQLETFNQEPLADNFQEDDTELFPFSEIMETTAVINKSEIDISENIPEEWTNLLENLPGYELQVLKAIVEQENPKAAIKKIAEANITMPNLLIDSINERANDTIGELIINSDSE…
WP_180962362.1	Fischerella thermalis 111/344/542	hypothetical protein	MLKTSNMQSAIVSNRLILGVVAFGASFGLGLVFSWDLKNAFLTGIITIFSTYLAALFIDKRRRASEMLVLDSLHRRIKELEGLKSRIIAEVNQLESHHSLLYQESNKLQNQIVERRNQRDSLNRELSSCVIEKKQLEAQISQLHNEIQELEKAKLEHNNSLSAINTEKRRLELSCSVSKAEINQLNNQLCELLQQRQDLESNITLLERLKPQLEEKLYEMRLQVQELEAANQQQNQLLLDKKLEAENIEINLNSLKAEVAEQQNQIQQLQSQISLLQDERDHLQSQVWELLQQIENLDSNNVLEKNQEEDVDVFPFADLLDTVNDIDGSKILEGLSSEWTNFLAQMSDSEIQALKAMIEDENPHSVIKKIAEANITMPNLLIDSINEKANNTIGELIID…
WP_118171575.1	Nostoc sphaeroides	hypothetical protein	MQSVTISNRFILGIVAFSVSFGLSLVPNWDFNKAFLTGLITAVTIYGAALFVDKRRRNYEIFILGSIRKRIKEMEELKARVVREINQIEEHHNLLYAESQQLQSQVTESRNQRDSLHRELRTFAGQKKQLETEINSLQTEINNLQKNQTELNNAFSVLTTEKRRLESNCNVSRSEITHLQSQISELHQEKQEIESNLTLLGRLKPQLEEKLYELRIAIQELEVETTKKNQLLVATKAETENIQAILDSSQTQLAEQKAEFQQLQGQVSLLQEERDSLQNQVWELLQQIETFNPEHLSDNSNEDDNELFPFSEIMETTAIIKTSEADTSDNLPEEWTNFLENLPGYELQVLKAIVEQDNPNAAIKKIAEANITMPNLLIDSINERANDTIGELIIDSNSE…
HAE05806.1	Richelia sp.	hypothetical protein	MTTSPKISNMQSAMLSHRFVLGIIALGVSFGLSLALTWDFRDALITGIITITITYTLLFIEHKQNRYEMKGKIDLLQRRVKELEVLKKHIIGEINQLEAYSSSLQIESNKLKNQIEKNQREFSSLGVEKKAIERQINQLTLEVNNLQANIDQSSNYLDELNKEKRSLDINGNLAKAEITQLKSQIDELQEQKQDLENNLTLLNRLRPQLEEKLYEMRLQLQELELQESKKNEILKVNDEAKNILEMSSTSLDDTIAQQKAEFRQLQEQITILQTERDQLQKEIWELLQQFDNVAQTPLDEQVDSEMELFPFAELIQEVNDMEIVDELPPEWNLLLQNLPPNEIEVLKIILQEDSNNEIDEKSPEQELNMPSLLINSINKRANNIFGKLIIELEHESPII…
HBW29825.1	Nostoc sp. UBA8866	hypothetical protein	MQQVIVSNRFILGIVAFSVSFGLSLVPKWNFSQAFFTGVITVVATYAAALFVDKRRRNYELLLLSSLRKRIQETEGLKSRLAREIEQLETHRSLLYTESQQLKNQILDSRNQRDSLHRDLGIFASQRKQIESELANLKSTICSLEENQIELNNSLSTLASEKRRLESNHHVCRAEITQLRNQISDLNQEKQELENSITLLGRIKPQLEEKLYELRINIQDLELEKSKQSQILLDTSNEQESLAANIDYLQIQKTERHNELQQIQNEIFLLQQERDILQNQVWELLQQIETVNQEPISINTSEQEGTFFSFSDILENLDKIDAKNDTSQALPEEWHTLLKQLPSHEIQVLKIIIGQDNPQASIKKIAEANITMPNLLIDSINERANDTIGELIIETDLDV…
HCQ21930.1	Anabaena sp. UBA12330	hypothetical protein	MTLITNNSNNLTTIKPSKMQPTIVSHRVVLGITAFSISFGLSLVPNWDISKAFFTGIITVLATYAAAFLVDKRRRSDELRMIGSLQRRIRDIEGLKSRILKEIHQLEEYRNLLYTETQQLENQIGDCRSQRDGLHRDIGTLAAQKKQIETELNNLQDEFKNLDNSNIELNNICNNLIVEKRRLELNCNASRAELNQIQPQLETTKQQKKSLENDVILLERLKPQLEEKLYELRIEVQNQELEIARQNDLLLQTNTAINSLENTVNALQNRTIEQKSETNELQNQISFLENERDLLQNQVWELLQQIETINPQILPDNEENDLELFPFDELLEPLDNQDYYTDNLPKEWDDFLKHLPVHKIQVLQAILEGDNPKATIKQIAEANITTPNLLINAINDIAS…
WP_016874832.1	Chlorogloeopsis fritschii PCC 6912	hypothetical protein	MQSAMASNRFILGIVAFGISFGLSLALTWNFGKSLIIGLITLIVTYSALFVEQQQRNHEMLARRDSLHRRIRELEGLKSRMLAEINQLEAHHALLYQESNKFQNQVVERRNQRDILNRELSSFIIEKKQLESQINYLQDEISTLESTKTEINKSFSNLNAEKRRLELNYNVSKAEINQLQTQISQLQQQKQELESNLVLLGRLKPQLEEKLYQMRVKIHELETEEKRLSQILIDGKNETENVESNLNSLRTQVAEHETQLHHLQEQVVLLQDERDNLQSQVWELLQQTEVLHHDNLLEQGQEEEVDLFPFAEIIEPVENNNSSSEIVEIIPEEWVKFIEKLPAHEIQVLKAIIEQENPYTAIKKIAEDNITMPNLLIDSINERANDTLGELIIDPSLDV…
WP_010996616.1	Nostoc sp. PCC 7120 = FACHB-418	hypothetical protein	MQQVIVSNRFILGIVAFSVSFGLSLVPKWNFSQAFFTGVITVVATYAAALFVDKRRRNYELLLLSSLRKRIQETEGLKSRLAREIEQLETHRSLLYTESQQLKNQILDSRNQRDSLHRDLGIFASQRKQIESELANLKSTICSLEENQIELNNSLSTLASEKRRLESNHHVCRAEITQLRNQISDLNQEKQELENSITLLGRIKPQLEEKLYELRINIQDLELEKSKQSQILLDTSNEQESLAANIDYLQIQKTERHNELQQIQNEIFLLQQERDILQNQVWELLQQIETVNQEPISINTSEQEGTFFSFSDILENLDKIDAKNDTSQALPEEWHTLLKQLPSHEIQVLKIIIGQDNPQASIKKIAEANITMPNLLIDSINERANDTIGELIIETDLDV…
BBD66736.1	Nostoc commune HK-02	hypothetical protein	MRATFSDNLTTLKTSNMQSVMISNRFILGIVAFSVSFGLSLVPNWDFNKAFLTGLITAVTIYATALFVDKRRRNYEMFILGSIHKRIKEMEGLKARVVREINQIEEHHNLLYAESQQLQNQVTESRNQRESLHRELRTFTGQKKQLETEINSLQTEVNNLQKNITELNNAFSVLTAEKRRLESNCNASRSEITHLQSQISELQQEKQEIESNLTLLGRLKPQLEEKLYELRIAIQELEVETTQKNQLLVAAKAERENIQAILDSSRTQIAEHKAELQQLQEQVSLLQEERDSLQNQVWELLQQTETFNSEHLSDNSHEDDNELFPFSEIIETTAIINNSEADTSESLPEEWTNFLENLPVYELEVLKAIVEQDNPNTAIKKIAEANITMPNLLIDSINE…
BBD61977.1	Nostoc sp. HK-01	hypothetical protein	MQAVMVSNRFLLGIVAFSVSFGLSLVPNWNFSQAFITGIITVLATYAAALFVDKRRRHHEMLVLVTLRKRIKEQEALKNRIYREIKQIEEHRSLLYAENQKLQNQIAESRNQRDSLHRELSNFAGQKKQLETETNNLKNTIKTLEKTSTELSNTCTNLTAEKRRLELHSNVSHAEIVQLQTQIAQLRQDKQELENNLTLLGRLKPQLEEKMYELRIQIQELEIVVNQQNKLLADTITERNDIISRLNNLTQQTSDKESELQQINSQVSILQEERDLLQNQVWELLQQTETLNLEHIPINLPIEDEPELFPFADLIATPEDISEDLPEEWTNLLEKLPGHEIEVLKAILQADNPKSTIKQIAEANITMPNLLIDSINDRANDTIGELIIEPGEDIPEIYQ…
WP_127078576.1	Calothrix desertica PCC 7102	hypothetical protein	MQPAVSSNRFLIGTIAFVLSFGLSLIFKWNFGEAVFTGIITVMATYIAAFCVDKRRRNYEMLILESYRKRIRELEGVEANFIAEINQLENHRNILYNETNQLQSQISERRNQREILNRELGSFVGQKAALETTYNRLQHEIENIERSKIELHNSFAAEKRKQDLNVSVCRAEITQLQIHIAELKKQKEEFENNLTLLERLKPQLEEKLHELRVQIQELEVKENHKNSIISEKSNERKTLDSKIKSLQTKLTTKQEELKTLQDQVSLLQDERNLLQTQVWELLQSAEKLNPEYSIEENHNIYDNGVEAEAEFPFSDLLGIIEPVSTQNIQSQNQIVELSGEWDNFRRQLNQSEFLVLKAILEQENPNASIKKIAEENITMPSLLIDAVNELASNTIGELI…
WP_127056588.1	Trichormus variabilis SAG 1403-4b	hypothetical protein	MQSAIISNRLILGIAAFSVSFGLSLVPNWDFTKALITGMITVLATYSSALFVDKRRRNYEMLVLSSLHRKIREREGLKSRIAREIKQIEEHRTILYSESQQLQNQIAECRNQRDSLHRDLGTFAGQKKQLESEISILSTELHNLENSTEELKNNCSTLSAEKRRLELNCHGLRAEITQLQTQVDAFQEEKQEIESNLTLLGRLKPQLEEKLYELRIELQELEMQIVQENNLLVDTKTIRENLDNNLIALQNQTAAQQAELNQIQNQVSLLQSERDSLQSQDWELLQQMDTINQETGNENTQEDDIDLFPFDQLLEPLSPIDYEPNTSDNLPTEWTDFLENLPAYEIQVLKAIVEQDNPKPIIKQIAEANITMPNLLIDSINEIANNTIGELIIETEQEI…
BAZ29301.1	Cylindrospermum sp. NIES-4074	hypothetical protein	MTLKTTYSENLTRLKTSNMQSVIISNRLFLGIVAFSVSFGLSLVPNWDFTKAFFTGVITVIATYVAAFCVDQRRKNHEMLVLTSLRKRIKELEGLKSRIVREINQIEEHRSILYAESSQLQNQIAERRNQRDIFHHDLSNFVGQKKQLEAEISNTRNELTNLDKSKLELNNSISILTAEKRRLELNCTVSRSEIIQLQTQIDELQQEKQEIENSLTLLGRLKPQLEEKLYELRIEIQELEIYTAKQNQLLATTKNERADIESSLNSLQTQTTTQQAELNQLQEQVKLLQDERDLLQSQVWELLQQAETFNQESLPETAEEDDIDLFPFSELMDSLEPRNSHLDTAQNLPEEWANFLENLPAYELQVLKAIVEEDNPKPAIKQIAEEHITMPNLLIDSIN…
TAE58801.1	Nostocales cyanobacterium	hypothetical protein	MQSATVSNRVILGVCAFSVSFGLSLVPNWDFTQALITGIITVLATYSAALVVDKRRRNYELLVLNSLHKKIRDLEGLKYRIAREIQQVEQHKIILYTESQSLQNQIIELRNQRDSIHRDLGSFAGQKKQLEVEILHLKTELDKIDHNTAELKQYCAELSSEKRRLEVNCNVARAELTQIQAQIEAHKQEKQELENNLILSNRLKPQLEEKLYELRIEIETAEHKLITQNNFLENSIKNKQNIENTVKQLEENRQSKQEAIKQLENQISLLQDERDSLQNQVWELLQNLENLNQEQLTDTLSELDHEVEIFPFDDILEITEADNNNSNQLTSEWHQFLDQIESYQIEILKAIVENKDIKSVLKQIAETQITMPNLLIDSINEIADQTVGEIIIETSEDTP…
BAZ41705.1	Calothrix sp. NIES-4101	hypothetical protein	MQSPTFSNRFILIIVAFGVSFGLSLVLHWNFNQAFLTALITAPSTYLAAFFVDKRHRNYEMLVLDSLYKRIRELEGVKSHVVSEINQLENHRNSLYSESNQLKNQIGDRRSQRDSLNRELSSYITEQRQLELIIEQLKNEINSLEKSKIELNNSFVAEKRKQELNVSVSRAEITQLQIQINEFKKEKEELENNLTLLDRLKPQLEAKLHELRIQMQQLEEQEQQKNELISAKTSERKNLETKIKSLQDKLKSKQEELKHLQEQISLLQDERNLLQTQVWELLQQMENLNPEEVENEHIDNISHDILEENVELFPFSELIENLDSHAKNINYLGNSHVNNQSSENLDNEWHEFVYQLSSHELQVLKAILEQANPNPNIKQIAEANITMPNLLIDSINEIA…
WP_131121008.1	Westiellopsis prolifica IICB1	hypothetical protein	MQSATVSNRLILGVVAFGASFGLGLVFSWDVKSAFFTGVITIFSTYLAALFIDKRRRASEMLVLDSLHKRIKELENLKSRVVAEVNELETQHSLLYQESNKLQNQINERRNQRDSLSRELSSYAIEKKQLESQISTIQNEIAELEKTKLEHNNSLSAINAEKRRLELNCSVSKAEINQLHNQLCELLQQRQDLESNLTLLERLKPQLEEKLHEMRLQVQELETEHQQKNQLLLDKKLETEKTEINLNSLKAEVTEQQKQIQQLESQISLLQDERDHLQNQVWELLQQIENLDSSNVLENNQEEDLDLFPFADLLDTVDELEISNNLEEFSSEWSSLLNHLSESEIQVLKAIIENDNPNAAIKKIAEANITMPNLLIDSINENANNTIGELLIDPNVATP…
WP_137666769.1	Sphaerospermopsis reniformis	hypothetical protein	MQSGIVSNKVILGVSAFSVSFGLSLVPNWDFTQALVTGIITVLATYSAALFVDKRRRNYELMVLSSLYRKIRELEGLKYRIARELEQVQQHKILLYTESQQLQNQIAESRNQRDNLHREIGNFAGQKKHLELEINSIKNAIDKLEGSTIELKKSCSELAAEKRRLELNCNVSRSEITQLQAQIEAFKQEKEEIENHLILSNRLKPQLEEKLYELRIEIQDLESKVFTKNNLLKETINAQENLENKLKNLQNQKQAQQAEISQLHNQISLLQDERDLLQNQVWELLQNIENLNQEPLSDNTQENEVELFPFDELLEPIEEKLPSEWRNFLEQMPTHQIQVLKAIIEQDNPQAIIKQIAEAQITMPNLLIDAINEIAKNTIGELIIETAEDKPEIYPEHLL…
WP_137908687.1	Dolichospermum planctonicum	hypothetical protein	MTLITNHAHNLTTLRPRKMPPAIVSHQVVLAIAAFSVSFGLILVPNWDFSKAFLSGIITVLATYSAAFLVDKRRRTDELKIVGSLQRRIRDLEALKSRIFREIAQLEEYKTLLYTETQQLENQIGDCRNQRDSLHRDIGTFAAQKKQIESEVHNLKNEFNDLENSHIELNNSYNNLSIEKRRLELNCNVSRAEINQIQTQIDTFKQEKKELENDLILLERLKPQLEEKLYELRIEFQNREMEINQQNDLLTQITTSRNNLENSINTLQIKTLEQQSEINQLQNQISLLQEERDLLQNQIWELIQVETINSNSETLPDNQDNNVELFPFDELLQPLDIDIIDTEHDHPNNLPTAWDNLLENLPADEIQVLKAILEKDNPQETIKQIAEANITTPNLLIDA…
WP_138504738.1	Nostoc sp. PA-18-2419	hypothetical protein	MQSVTISNRFILGIVAFSVSFGLSLVPNWDFNKAFLTGVITGLVIYGTALFVDKRRRNYEMFILGSLRKRIKEMEGLKARIVREINQIEEHHNLLYTESKQLQNQVTENRSQRDSLHREVRTIAGQKKQLETEISNLQIELNNFEKNQAELNNTFSNLTAEKRRLESNCLISRAEITQLQSQISEFQHQKQEVESNLTLLGRLKPQLEEKLYELRITIQELEIKVNKENELLLRTKAERENAQAFLNSSQTQIAIQKEELEQLEAQLSLLQEERDLLQNQVWDLLQQIETLNPEHVTGNLTEDDHELFPFTEIIESSTTIDSPEVDPLERIPEEWTNFLLNLPEYELQVLKAIVEQENTKAIIKKIAEANITMPNLLIDSINERANDTIGELIIDSDSE…
WP_171977669.1	Brasilonema sennae CENA114	hypothetical protein	MQSAIVSNRLIIGIVAFGVSFGLSLVLSWDFNKAFLTGLVTVPATYLSALFVDKRKRNYEMLILDSLQRRIRDLEGLKSRIVTEVNQLEAHNALLHAESSNLQNQVIERRNQRDTLNRDIGVYIIEKKQLQAKINYLQNELSAIEESKVELNNTFSTLTAEKRRLELNSNISRSEIIQLQAQISELQQQKQESENSLILLNRLKPQLEEKLYELRVQIQEVEIQENQQKQLMLERKTEKEHIEVSLNALQTELTEQQTQLQHLLGQVTLLQEERDQLQSQVWELLHQIETLTTQEKFNENEQEEDEDLFPFSELLESLEPKNTTTVSENVPEEWRKFSEQLQGYEIRVLKAILEQDNPYPVIKKIAEENITMPNLLIDSINELANDTIGELIIDSSSET…
WP_171977669.1	Brasilonema octagenarum UFV-E1	hypothetical protein	MQSAIVSNRLIIGIVAFGVSFGLSLVLSWDFNKAFLTGLVTVPATYLSALFVDKRKRNYEMLILDSLQRRIRDLEGLKSRIVTEVNQLEAHNALLHAESSNLQNQVIERRNQRDTLNRDIGVYIIEKKQLQAKINYLQNELSAIEESKVELNNTFSTLTAEKRRLELNSNISRSEIIQLQAQISELQQQKQESENSLILLNRLKPQLEEKLYELRVQIQEVEIQENQQKQLMLERKTEKEHIEVSLNALQTELTEQQTQLQHLLGQVTLLQEERDQLQSQVWELLHQIETLTTQEKFNENEQEEDEDLFPFSELLESLEPKNTTTVSENVPEEWRKFSEQLQGYEIRVLKAILEQDNPYPVIKKIAEENITMPNLLIDSINELANDTIGELIIDSSSET…
TVP62146.1	Nodularia sp. (in: Bacteria)	hypothetical protein	MQSAMISNRYILGIVAFSVSFGISLVPNWDFNQALITGIITILATYTAALFIDKRRSNYEMLILSSHRKRIKEMEGLKLRIVKEINQIEEHRNLLYAESNKLEKQILDCRNQRNILHRDLGTFAGQKKQLETESINLTAEIATLEQNQAELHHAFSQLTTEKRRLELNCNASRSEIMQLQNQISDLQQQKQELDNNVSLLGRLKPQLEEKMYELRIEVQELETETNQQKQLLVSTTTERENLAENLNYLEIKITEKQSELQQIEAQVSLLQGERDLLQSQVWELLQQTETLNQEVLPEDGNEDTNDLFPFAELIDSLDSRATSEILPEEWNNFLEVLPKHEIQVLKAIVEQDNPKVIIKKIAEANITMPNLLIDSLNEHANDTIGELIIEPNLEIPQVY…
TVQ54328.1	Spirulina sp. DLM2.Bin59	hypothetical protein	MRSPQTPFLDHFILGFLTFGVGLGLGLLLHRQITPAVVTGVITVPVGYGTALVTELRHRQRDRHQRNSLRHQIHGLQAQRQTLHQAVNAALQTQGEVEHNLQSLELERDRLLDRIAELHQYRNELIHELQQIQPPTYSQSLNAPPPPDPLAQQQQEQYLQRLNQAIEVAQTDILDQQEALDALQGEQVELQQIKATLQQETAQLRHSLSRLKNQRDDLDGVVTDLKAAAAQLEPELATLQHTEAELQERLTSLQQEQDALIPALTVLHNQQQELLAQIKHQETILKARQEAYGDLEAKYTQLQGALRQEQDHLIATQTQVTTLEQELAALQQPELPDRLYALASEWHEFLHTLTRSDRAAIRAILAQDETEVKTISTAAGLTVADLIESLNEKAVMTLG…
WP_127078576.1	Calothrix desertica PCC 7102	hypothetical protein	MQPAVSSNRFLIGTIAFVLSFGLSLIFKWNFGEAVFTGIITVMATYIAAFCVDKRRRNYEMLILESYRKRIRELEGVEANFIAEINQLENHRNILYNETNQLQSQISERRNQREILNRELGSFVGQKAALETTYNRLQHEIENIERSKIELHNSFAAEKRKQDLNVSVCRAEITQLQIHIAELKKQKEEFENNLTLLERLKPQLEEKLHELRVQIQELEVKENHKNSIISEKSNERKTLDSKIKSLQTKLTTKQEELKTLQDQVSLLQDERNLLQTQVWELLQSAEKLNPEYSIEENHNIYDNGVEAEAEFPFSDLLGIIEPVSTQNIQSQNQIVELSGEWDNFRRQLNQSEFLVLKAILEQENPNASIKKIAEENITMPSLLIDAVNELASNTIGELI…
WP_148766102.1	Dolichospermum sp. UHCC 0315A	hypothetical protein	MTLITNNTNNLSTIKPRKVQSTIFNYQVVLGIAAFSISFGLSLVPSWDFPKAFLTGIITVLATYAAAFLVDKRRRNDELRMIGSLQRRIRDIEGLKSRIVREIQQLEEYRNLLYTETQQLENQIGDCRSQRDSLHRDIGTFAAQKKQIEAEVCNLKNEFVHLENSNIELNNSCNNLITEKRRLEINCHASHAELNQIQPQIDILKQEKQELGNDVILLERLKPQLEEKLYELRIEVQTQELKIAKQDDLIVQTSTTKYHLETILNSLQNKTLEQKSEVNQLQNQISVLQDERDLLQNQVWELLQQVETINSQTFPDNEEDNLELFPFDELLEPLDSINGKHDHTGNLPTEWDTFLNHLPAYEIQVLKAILEQDNPRDTIKQIAEANITMPNLLIDAINE…
WP_194198621.1	Nostoc sphaeroides CCNUC1	hypothetical protein	MQSVTISNRFILGIVAFSVSFGLSLVPNWDFNKAFLTGLITAVTIYGAALFVDKRRRNYEIFILGSIRKRIKEMEELKARVVREINQIEEHHNLLYAESQQLQSQVTESRNQRDSLHRELRTFAGQKKQLETEINSLQTEINNLQKNQTELNNAFSVLTTEKRRLESNCNVSRSEITHLQSQISELHQEKQEIESNLTLLGRLKPQLEEKLYELRIAIQELEVETTKKNQLLVATKAETENIQAILDSSQTQLAEQKAEFQQLQGQVSLLQEERDSLQNQVWELLQQIETFNPEHLSDNSNEDDNELFPFSEIMETTAIIKTSEADTSDNLPEEWTNFLENLPGYELQVLKAIVEQHNPNAAIKKIAEANITMPNLLIDSINERANDTIGELIIDSNSE…
WP_011317276.1	Anabaena sp. YBS01	hypothetical protein	MQQVIVSNRFILGIVAFSVSFGLSLVPKWNFSQAFFTGLITVVATYAAALFVDKRRRNYELLLLSSLRKRIQETEGLKSRLAREIEQLETHRSLLYTESQQLKNQILDGRSQRDSLHRDLGVFASQRKQIESEIANLKSIICSLEENQIELNNSLSTLASEKRRLESNHHVFRTEITQLQAQISDLNQEKQELENSITLLGRIKPQLEEKLYELRITIQNLESEKNKQSQILLDTSNEHERLAANIDYLQSQKTERHNELQQIQNEIFLLQQERDSLQNQVWELLQQIETFNQESISVNTSEQAGTFFPFLDVLENLDKLDAENDTTSPALPEEWHTLLKQLPSHEIQVLKVIIEQDNPQASIKKIAEANITMPNLLIDSINERANDTIGELIIETDID…
WP_168650894.1	Dolichospermum sp. UHCC 0352	hypothetical protein	MTLITNNTNNLSTIKPRKVQSTIFNYQVVLGIAAFSISFGLSLVPSWDFPKAFLTGIITVLATYAAAFLVDKRRRNDELRMIGSLQRRIRDIEGLKSRIVREIQQLEEYRNLLYTETQQLENQIGDCRSQRDSLHRDIGTFAAQKKQIEAEVCNLKNEFVHLENSNIELNNSCNNLITEKRRLEINCHASRAELNQIQPQIDILKQEKQELENDVTLLERLKPQLEEKLYELRIEVQTQELKIAKQDDLIVQTSTTKYHLETILNSLQNKTLEQQSEVNQLQNQISVLQDERDLLQNQVWELLQQVETINPQTFPDNEEDNLELFPFDELLEPLDSINGKHDHTGTLPTEWDTFLNHLPAYEIQVLKAILEQDNPRATIKQIAEANITMPNLLIDAINE…
WP_174783852.1	Dolichospermum sp. UHCC 0259	hypothetical protein	MTLITNHSNNLATIKPSKMQPTVVSHRVVLGITAFSVSFGLSLVPNWDISRAFFTGIITVLATYAAAFLVDKRRRNDEFKMIGSLQRRIRDIEGLKSRILKEINQLEEYRNLLYAETQQLENQIGDCRSQRDSLHRDIGTLAAQKKQIEAEIYNLKNEFTHLENSNIELNNSCNNLITEKRRLELNCHASRAEINQIQPQLDVIKQQKKELENDVILLERLKPQLEEKLYELRIEIQNKELEITKQNDLLAETGITRNNLENTLQLLQNKTLEQKTEVNQLQNQISVLQDERDLLQNQVWELLQQVETISPPTLPDNEEDNLDLFPFDELLEPLDSTNGKHDHTENLPTEWNNFLNHLPGYEIQVLKAILEQDNPKATIKEIAEANITMPNLLIDAINE…
WP_168652718.1	Dolichospermum sp. UHCC 0299	hypothetical protein	MTLITNNTNNLSTIKPRKVQSTIFNYQVVLGIAAFSISFGLSLVPSWDFPKAFLTGIITVLATYAAAFLVDKRRRNDELRMIGSLQRRIRDIEGLKSRIVREIQQLEEYRNLLYTETQQLENQIGDCRSQRDSLHRDIGTFAAQKKQIEAEVCNLKNEFVHLENSNIELNNSCNNLITEKRRLEINCHASHAELNQIQPQIDILKQEKQELGNDVILLERLKPQLEEKLYELRIEVQTQELKIAKQDDLIVQTSTTKYHLETILNSLQNKTLEQKSEVNQLQNQISVLQDERDLLQNQVWELLQQVETINSQTFPDNEEDNLELFPFEELLEPLDSINGKHDHTGNLPTEWDTFLNHLPAYEIQVLKAILEQDNPRATIKQIAEANITMPNLLIDAINE…
WP_168491596.1	Anabaena sp. UHCC 0204	hypothetical protein	MTLITSNSNNLTTLKSSKVQPTIVSYRIVLGIAAFSVSFGLSLVPNWDFPKAFLTGIITVLATYSAAFLVEKRRRTDELRMIGSLHRRIRDIEGLKSRLVREMQQLEEYRNLLYTETQQLENQIGDCRSQRDSLHRDIGNLAAQKKQIETEIYNLTNEFTNLENSNIELNNNCNNLISEKRKLELSCNVSRAELHQIQPQIDVLKKEKQELENDVILLERLKPQLEEKLYELRIESQNQELKISKQHELIAQTTTTKENLENTLNSLQNKTLAQQTESHQLQNQISLLQDERDSLQNQVWELLQQIETVNSETLSTSNEEDNEDNIDLFPFDELLQPLDFVDHENQHLDNLPTEWHNFLENLPASEIQVLQAILEQENPKATIKQIAEANITMPNLLID…
WP_168633394.1	Dolichospermum sp. UHCC 0260	hypothetical protein	MTLITNNTNNLSTIKPRKVQSTIFNYQVVLGIAAFSISFGLSLVPSWDFPKAFLTGIITVLATYAAAFLVDKRRRNDELRMIGSLQRRIRDIEGLKSRIVREIQQLEEYRNLLYTETQQLENQIGDCRSQRDSLHRDIGTFAAQKKQIEAEVCNLKNEFVHLENSNIELNNSCNNLITEKRRLEINCHASRAELNQIQPQIDILKQERQELGNDVILLERLKPQLEEKLYELRIEVQTQELKIAKQDDLIVQTSTTKYHLETILNSLQNKTLEQKSEVNQLQNQISVLQDERDLLQNQVWELLQQVETINPQTFPDNEEDNLDLFPFEELLEPLDSINGKHDHTGTLPTEWDTFLNHLPAYEIQVLKAILEQDNPRATIKQIAEANITMPNLLIDAINE…
WP_168652718.1	Dolichospermum sp. UHCC 0406	hypothetical protein	MTLITNNTNNLSTIKPRKVQSTIFNYQVVLGIAAFSISFGLSLVPSWDFPKAFLTGIITVLATYAAAFLVDKRRRNDELRMIGSLQRRIRDIEGLKSRIVREIQQLEEYRNLLYTETQQLENQIGDCRSQRDSLHRDIGTFAAQKKQIEAEVCNLKNEFVHLENSNIELNNSCNNLITEKRRLEINCHASHAELNQIQPQIDILKQEKQELGNDVILLERLKPQLEEKLYELRIEVQTQELKIAKQDDLIVQTSTTKYHLETILNSLQNKTLEQKSEVNQLQNQISVLQDERDLLQNQVWELLQQVETINSQTFPDNEEDNLELFPFEELLEPLDSINGKHDHTGNLPTEWDTFLNHLPAYEIQVLKAILEQDNPRATIKQIAEANITMPNLLIDAINE…
WP_168503491.1	Anabaena sp. UHCC 0187	hypothetical protein	MTLITNNSNSLTTIKPRKTQPTIVSHQVVLGIAAFSISFGLSLVPNWDFSKAFLTGIITILATYSAAFLVDKRRRSDELRMIGSLQRRIRDIEGLKSRIVREIQQLEEYRNLLYTETQQLENQIGDCRSQRDGLHRDIGKFAAQKKQIESEVYNLKNEFQHLENSNIELNNICNNLITEKRRLELNCNASRAEIHQIQPHIDTFKQQKKELENDVILLERLKPQLEEKLYELRIEVQNQELKIAKQNDLLLQTNITRNNLENTLKSLQTKTLGQQSEINQLQNQISLLQDERDLLQNQVWELLQQVETINSETLPDNEESHLDLFPFDELLEPLDTKDHHPDNLPTEWHNLLEHLPAYEIQVLKAILEQDNPKATIKQIAEANITMPNLLIDAINEIAS…
WP_168466040.1	Aphanizomenon sp. UHCC 0183	hypothetical protein	MTLITNNSNNLATIKPSKMQPTIVSHRVVLGITAFSVSFGLSLVPNWDISRAFFTGIITVLATYAAAFLVDKRRRNDEWKMIGSLQRRIRDIEGLKSRILKEIHQLEEYRNLLYAETQQLENQIGDCRSQRDSLHRDIGTFAAQKKQIEAEIYNLKNEFAHLENSNIELNNSCNNLIAEKRRLELNCHASRAEINQIQPQIDTIKQQKKELENDVILLERLKPQLEEKLYELRIEIHNQELEITKQNNLLVETGITRNNLENTLKSLQNKTLEQKMEVNQLQNQISVLQDERDLLQNQVWELLQQVETINPSTLPDNEENNLDLFPFDELLEPLDPINGKPDHTENLPAKWNNFFNHLPGYEIQVLKAILEQDNPKATIKEIAEANITMPNLLIDAINE…
WP_168360177.1	Dolichospermum planctonicum UHCC 0167	hypothetical protein	MTLITNHAHNLTRLRPRKMPPAIVSHQVVLAIAAFSVSFGLSLVPNWDFSKAFLSGIITVLATYSAAFLVDKRRRTDELKIVGSLQRRIRDLEALKSRIFREIAQLEEYKNLLYTETQQLENQIGDCRNQRDSLHRDIGTFAAQKKQIESEVHNLKNEFNDLENSHIELNNSYNNLSIEKRRLELNCNVSRAEINQIQTQIDTLKQEKKELENDLILLERLKPQLEEKLYELRIEVQNREMEINQQNDLLTQITTSRNNLENTINTLQIKTLEQQSEINQLQNQISLLQEERDLLQNQIWELIQVETINSNSETLPDNQDNNVELFPFDELLQPLDIDIIDREHDHPNNLPTAWDNLLENLPADEIQVLKAILEKDNPQETIKQIAESNITTPNLLIDA…
WP_168538568.1	Anabaena sp. UHCC 0253	hypothetical protein	MTLITSNSNNLTTLKSSKVQPTIVSYRIVLGIAAFSVSFGLSLVPNWDFPKAFLTGIITVLATYSAAFLVEKRRRTDELRMIGSLHRRIRDIEGLKSRLVREMQQLEEYRNLLYTETQQLENQIGDCRSQRDSLHRDIGNLAAQKKQIETEIYNLTNEFTNLENSNIELNNNCNNLISEKRKLELSCNVSRTELHQIQPQIDVLKKEKQELENDVILLERLKPQLEEKLYELRIESQNQELKISKQHELIAQTTTTKENLENTLNSLQNKTLAQQTESHQLQNQISLLQDERDSLQNQVWELLQQIETVNSETLSTSNEEDNEDNIDLFPFDELLQPLDLVDHENQHPDNLPTEWHNFLENLPASEIQVLQAILEQENPKATIKQIAEANITMPNLLID…
WP_053537534.1	Dolichospermum flos-aquae UHCC 0037	hypothetical protein	MTLITNNSNNLATIKPSKIQPTIVSHRVVLGITAFSVSFGLSLVPNWDISRAFFTGIITVLATYAAAFLVDKRRRNDEWKMIGSLQRRIRDIEGLKSRILKEIHQLEEYRNLLYAETQQLENQIGDCRSQRDSLHRDIGTFAAQKKQIEAEIYNLKNEFAHLENSNIELNNSCNNLIAEKRRLELNCHASRAEINQIQPQIDTIKQQKKELENDVILLERLKPQLEEKLYELRIEIQNQELEITKQNNLLVETGITRNNLENTLKSLQNKTLEQKTEVNQLQNQISVLQDERDLLQNQVWELLQQVETINPSTLPDNEENNLDLFPFDELLEPLDPIKGKHDHTENLPAKWNNFFNHLPGYEIQVLKAILEQDNPKATIKEIAEANITMPNLLIDAINE…
WP_166482390.1	Scytonema sp. UIC 10036	hypothetical protein	MLKITSNQSTMNSNRFIIGIIAFCVSFALSLFLSWDFNKAFLTGLVTVPATYLAAFFVDKRRRNHEMLVLDSLQRRIQELEGLKFRIFSEIKQLEAHNALLYSESSKLQNQLVERRNQRDSLHRELSSFFIEKQKLEAEINYLQNELQTLDKTKTDLNHSFSALNSEKRRLELNCNVSRAEIANLQNQLLELQQQKQELESSITLLNRLKPQLEEKLYELRVEIHEMEVKEQQQSQLLTAKKAERESIEASLNSLQEELTEQRRELEQLQGQVSLLLEERDQLQNQVWELLQQMETLTSDPSFDNNEQNREAEFFPFSEFMDSLEPVNSLADNSEDSTEEWAKFVEQLPNYEIQVLKAILEQENPNPTIKKIAEDNITMPNLLIDSINELARDTIGELL…
WP_011317276.1	Trichormus variabilis 0441	hypothetical protein	MQQVIVSNRFILGIVAFSVSFGLSLVPKWNFSQAFFTGLITVVATYAAALFVDKRRRNYELLLLSSLRKRIQETEGLKSRLAREIEQLETHRSLLYTESQQLKNQILDGRSQRDSLHRDLGVFASQRKQIESEIANLKSIICSLEENQIELNNSLSTLASEKRRLESNHHVFRTEITQLQAQISDLNQEKQELENSITLLGRIKPQLEEKLYELRITIQNLESEKNKQSQILLDTSNEHERLAANIDYLQSQKTERHNELQQIQNEIFLLQQERDSLQNQVWELLQQIETFNQESISVNTSEQAGTFFPFLDVLENLDKLDAENDTTSPALPEEWHTLLKQLPSHEIQVLKVIIEQDNPQASIKKIAEANITMPNLLIDSINERANDTIGELIIETDID…
WP_167755991.1	Nostoc sp. ATCC 53789	hypothetical protein	MQSVTISNRFILGIVAFSVSFGLSLVPSWDFNKAFLTGLITAATIYTTALFVDKRRRNYEMFVLGSLRKRIKEMEGLKARVVREINQIEQHHNLLYAESQQLQNQVIESRNQRDSLHRELRTFTGQKKQLETEINTLQIEINNLQKSQTELNNAFSILTAEKRRLESNCNVSRAEITQLQSQISELQQEKQEVESNLTLLGRLKPQLEEKLYELRIAIQELEVETTQKNQLLVATKTERENIQAILHSSQTQLAEHKAELQQLQGQISLLQEERDSLQNQVWELLQQLETFNQEPLADNFQEDDTELFPFSEIMETTAVINKSEIDISENIPEEWTNLLENLPGYELQVLKAIVEQENPKAAIKKIAEANITMPNLLIDSINERANDTIGELIINSDSE…
WP_162399312.1	Nostoc sp. B(2019)	hypothetical protein	MQSVMVSNRFILGIVAFSVSFGLSLVPSWDFNKAFLTGVITVLATYTAALFVDKRRRNHEMLVLGSLRKRIKEMEGLKSRIVREINQIEDHRSLLYSESKQLQNQVIECRNQRDSLNRELSTFAGQRKQLDAEINNLKTELYNLDKSKTELNNSFSTLTSEKRRLELNYNTSRAEITQLQTQIGELQQEKRELESNLTLLGRLKPQLEEKLHELRIKIQELETEVTTENQLLVATTNARTNIEASLNSFQTQIASQKVELNNLQEQISLLQEERDLLQNQVWELLQQVEIINPEPLAEDTQGDNLDLFPFSELIEPLELIDTKVDISENLPAEWTNFLEKLPGDEIQVLKAIVELDNPKAAIKQIAEANITMPNLLIDSINERANDTIGELIIETNLEI…
WP_162422109.1	Myxacorys almedinensis A	hypothetical protein	MFKSRLLLSLTAFSVSFFIGLLTARDFGRALLMGAITVVASLIGVAATEGRYRHALSQRSEELKLHIRALQRRRAEAYEALVIMTTERDQIANSLNSMQTQLRTLQIQSSNLWKQKEELSWNLGTTELPPTANQMYGLQVRLKELEQKEAELNNALSATLSAKQRAELAVKTTQAELNQIQAQLLDHAHRKDDLDKEIATLTTQKQQLEMELVALEPRVRDLERYRTELNQFLASAEPKRQQVENSSRSLQGAIEHLQVQISSLHGELGQLETQILERRDQKEMLDQELASLQGELTSKTPLSAQTPPLQPPSQPKAGADSALPTMEWMNFFNQLSDSEFKALIAIAEHTNPSPALKQISEDHLTMPALLIDSINEHAMDTVGDLIIDPSASAPIVAPE…
NES25339.1	Caldora sp. SIO3E6	hypothetical protein	GQKQQLATESEQLQTQLVELKAQLTQPQQQKQQLEQELITLEAQKQQVATELSELQSQLTQPQQQKQQLEQELTTLEGQKQQLATELSELQVQLTQPQQQKQQLEQELTTLEEQKQQLATELSELQSQLTQPQQQKQQLEQELTTLEGQKQQLATELSELQSQLTQPQQQKQQLEQELTTLEGQKQQLATELSELQSQLTQPQQQKQQLEQELTTLEGQKQQLATELSELQVQLTQPQQQKQQLEQELTTLEGQKQQIEAGISELEAQFTAQYNYKEILDQEINQLEEQRRKLEEALREYPAPTQGTPAAEPVTEELLPNEDLPPEWATFAALQDKFEDEDEIPTEEISVEWAGMKAQKSQEAEIEDDLASVWTEFILALPKHQLETLKVISQEDAPTD…
NET00708.1	Sphaerospermopsis sp. SIO1G1	hypothetical protein	MTLITTNSHQGTTLKTSKMQSGTVSNRVILGVSAFSISFGLSLVPNWDFTQALITGIITILATYSAAIMVDKRRRKYELLVLNSLHRRIREQEGLKYRIAREIQQVEQHKIVLYTESQNLQNQIIELRNQRDSLHRDLGIFASQKKQLEVEISHLKVELDKIDNNTAELKKYCSELSSEKRRLEVNCNVSRAELNQIQAQIEAYRQEKQELENNLTLSNRLKPQLEERLYDLRVEIETLEKKLLTDQNSLESTIAVKENIEQNIQELQINKKSQQEQINQLQNQISALEDERDSLQNQVWELLQNIENLNQEQSIGESIDNGTELFPFDELLEETETQEILSSSLPSEWQNLLNNLEAYQMQILTAIVEEDDIKSILKQVAETNITMPNLLIDDINEIA…
NER94473.1	Symploca sp. SIO1B1	hypothetical protein	MPSSKVVNPIFLGVVAFLVSLIFGSVLKQDKALLTGAITGSVIGAGTAVIDKQRTNREKRNKNSLLGQIQELEEQQAKLSESLSTATTAQEKAQGSVNALTAEQTQLQSQVSELNQQVSGFNQQKQELHQELVTLKEQKEQREAESSELKMQVQSLQEQEIESNQAVSEITTQLQQIESQKQTLQTEFEQVQTQVAEQLRQKQELEREIVTLKETEYQITEQSDSLQAQVQTLLDQHIELTELQSKVDKKQQQQEQLQQDLVTLESRKSQLETDSESLQTQIQELEQQKTQLNESIAEPITEKQNLEANLNSLRTDSEQLQTQLSQQQHDKKALAQEITALRAQKDQLNLDSDNLQAQIKILTEQQESLSTLEVHKQQLEAQQSALNTELEQLQNQVSE…
NEP11847.1	Symploca sp. SIO2C1	hypothetical protein	MRQSARVVNWVILGSVTFVVSWILGLFWNSNKALLTGAIAVPASYVGVVVAQKRRINEEKRLKGSLENEIQVLEEEEIQLLESLSTATGTRQKLEASINALQAERSQLRNRVSELHDQRSTIYQELTYFQQQKQQQEEDCYQIQSQIQQFEEQQFELGQSLSTKIFQIQQTENRSQRLLEEQEQLQNEIIQKQQQQEQLNQELITLELRKQDLGGKAYDLQTQIQVLEQHQEELDRFLLSLQLQKQQVEADLTSEKIKSKQLKSQFEQKQQQQQKLQQEVATLEKGKQQLELYFRHLQAQIQSLEQQKIASQQKSNREFEKEISSVLPEEWREWLQFTLSLNNDDKIVLKAILEQDEATLKRVADQKSTMPEVLIDSINQQALETLGDTIFSVGSVKSA…
WP_167306212.1	Nostoc sp. UIC 10630	hypothetical protein	MQSVTISNRFILGIVAFSVSFGLSLVPSWDFNKAFLTGLITAATIYATALFVDKRRRNYEMFVLGSLRKRIKEMEGLKARVVREINQIEEHHNLLYAESQQLQNQVAESRNQRDSLHRELRTFTGQKKQLETEINILQTEINNLQKNQTELNNAFSILTAEKRRLESNCNVSRAEITQLQSQISELQQEKQEVESNLTLLGRLKPQLEEKLYELRIAIQELEVETTQKNQLLVATKTERENIQAILHSSQTQLAEHKVELQQLQGQISLLQEERDSLQNQVWELLQQLETFNQEPLVDNFQEDDTELFPFSEIMETTAVINNSEIETSENIPEEWTNFLENLLGYELQVLKAIVEQDNPKAAIKKIAEANITMPNLLIDSINERANDTIGELIINSDSE…
HER13184.1	Fischerella sp.	hypothetical protein	MQSAIVSNRLILGVVAFGASFGLGLVFSWDLKNAFLTGIITIFSTYLAALFIDKRRRASEMLVLDSLHRRIKELEGLKSRIIAEVNQLESHHSLLYQESNKLQNQIVERRNQRDSLNRELSSCVIEKKQLEAQISQLHNEIQELEKAKLEHNNSLSAINTEKRRLELSCSVSKAEINQLNNQLCELLQQRQDLESNITLLERLKPQLEEKLYEMRLQVQELEAANQQQNQLLLDKKLEAENIEINLNSLKAEVAEQQKQIQQLQSQISLLQDERDHLQSQVWELLQQIENLDSNNVLEKNQEEDVDVFPFADLLDTVNDIDGSKILEGLSSEWTNFLAQMSDSEIQALKAMIEDENPHSVIKKIAEANITMPNLLIDSINEKANNTIGELIIDPNATIP…
HFM97958.1	Oscillatoriales cyanobacterium SpSt-418	hypothetical protein	MNSRLLLGVVAFSISFGIHLAASRQPRFAAGAGVATLPAVYIATAIVDRTRHRRLEQRLEELKTHIAVLQQKRQQTYLEFTAMQEEKERVALTLNSLQLQLRQRQLTEAEELPSLPPASEPQPPLVNPAPPIKPLSWNLSQPKEPEPRQEPPNYQLPLTQLQDVALPQPEELTPEPASPDVQSLQGAVRSLQQELNQLQTRLADNRKTREDLNREISDLKQQKRKLEAETNSLKRELNRLEIRYAELEQSVSALEAKKQRKGQPHPLQATQEQLQQQVSTLQAELRQLEGHVSDRQQQKQSLDQELANLKQQHQNQVTRAQQDLQRLEAQLVEQTTRKHKLERQLADLEAKPQGRSQSAQATPPNKPNSRPNASAKAAPAAQQSVPQTNGQTATTTETT…
HFS09085.1	Anabaena sp.	hypothetical protein	MQSSMFSNRFILGIVAFSVSFGLSLVPKWDFNQAFLTGVITVVATYAAALFVDKRRRTHELLILASFRKRIKETEGLKLRVVREIEQIETHRNLLYNETKQLQNHILECRNQRDTLHRELGTFAAQKKQLESELINFRTEIQSLENNQTELHHLLSNLTSEKRRIESNYNAFHAEINQLQTHIQELRQEKQEIESNITLLGRIKPQLEEKLYELRLEIQNLESEKNQQNQLLLATTNEKDDVTATINSLQSQKSQQQEQLQQLKNEVSLLQQERDLLQNQVWELLQQIETFNQETISEDSSEENLEVFPFADLLETEETSDTIPEIWDQFFNQLPGHEFQVLKAIVEQDNPHPTIKKIAESNITMPNILIDSINELASDVIGELIIETTADKPAISPEH…
WP_167724838.1	Tolypothrix sp. PCC 7910	hypothetical protein	MHSAVLSNRLFLGIVAFSVSFGLSLVPNWDFSKAFVTGIITVIATYAAALSVDKRRKSHEMLILTSLRKRIKEQEELKSRIAREIHQIEEHRNSLYTESKHLQNKVAESRNQRDSILRELSTFAGQKKQLESEITVLSTEIHNLDQNKAELNHSVSMLTAEKRRLELNCNVSRSEINQLQHQISELLQEKQEIENNLTLLGRLKPQIEEKLYELRIELQNLEVEFNQKNQLLLNKSNSKENIASSLNNVQTQIGEHQAELQKLQAQVFLLQEERDLLQSQVWELLQQLETLNPEPLTDKSHEEGLELFPFTELIETIETTEIKTSTSEALSEEWIHFLEQLQNHEFEVIKALLAQENTQATIKQIAEANITMPNLLVDSINGKANDTLGELIINTNVEP…
NJM20296.1	Richelia sp. SM1_7_0	hypothetical protein	MHDSMVSNRFIIGIVAFGVSFGLTLVFTWNFYSAIFTGIITILATYTATFIVDKRRRNYELLVLDSFVKRIKELENIQHGMTVEVSQLESHRRNLVTESNQLQNQIGDRRNQRDSVNRELSTFALQKKQLESEVIYLQNEIKNIEKLKEEANNSFANISAEKRRLDLNCNVSKAEITQLHGTIGELLQEKEELENNLTLLSRLKPQLEEKLYELRVQLQELESEEKKQKEVLFSNNEQQQRLENQLKLLKSQKAEAKKILEQLQGQTSLLQEERDLLQNQVWELLQQLENLNQQPSIIQVGDSETEEFPFADLVETISIEPEETVKNISSQLAEEWTDLLNNLPVHEIQVLKAVLEQNNPNPVIKKIAEENITMPNLLIDAINERAKDAIGELIIATAD…
NJM73364.1	Scytonema sp. RU_4_4	hypothetical protein	MQSAIVSNRLIIGIVAFGVSFGLSLVLSWDFNTAFLTGFVTVPATYLAALFVDKRKRNHEMLILDSQQRRIRDLEGLKFRIVTEVNQLEARNDLLHAELSNLQNQVVERRKQRDSLNRELSSYIMEKKQLEGKINYLQNELHTLDQSKIELNKTFSTLTAEKRRLELNYSVSRSEITQLQTQITELQQQKQELESSLTLLNRLKPQLEEKLYELRVQIQELEVQENQQKQFILEKETEKKHIEASLNALKTQFAEQQTQLQQLQGQVTLLQEERDQLQSQVWELLHQMETLTTQEQLNDNGQEESEDFFPFSELIESIESIESIETTARSENFSEEWAELTKQLQGYEIRILKAMLEQDNPKAAIKKIAEENITMPNLLIDSINELANDTIGELIIDPS…
NJN10149.1	Richelia sp. RM1_1_1	hypothetical protein	MHDSMVSNRFIIGIVAFGVSFGLTLVFTWNFYSAIFTGIITILATYTATFIVDKRRRNYELLVLDSFVKRIKELENIQHGMTVEVSQLESHRRNLVTESNQLQNQIGDRRNQRDSVNRELSTFALQKKQLESEVIYLQNEIKNIEKLKEEANNSFANISAEKRRLDLNCNVSKAEITQLHGTIGELLQEKEELENNLTLLSRLKPQLEEKLYELRVQLQELESEEKKQKEVLFSNNEQQQRLENQLKLLKSQKAEAKKILEQLQGQTSLLQEERDLLQNQVWELLQQLENLNQQPSIIQVGDSETEEFPFADLVETISIEPEETVKNISSQLAEEWTDLLNNLPVHEIQVLKAVLEQNNPNPVIKKIAEENITMPNLLIDAINERAKDAIGELIIATAD…
NJO27925.1	Richelia sp. SL_2_1	hypothetical protein	MHDSMVSNRFIIGIVAFGVSFGLTLVFTWNFYSAIFTGIITILATYTATFIVDKRRRNYELLVLDSFVKRIKELENIQHGMTVEVSQLESHRRNLVTESNQLQNQIGDRRNQRDSVNRELSTFALQKKQLESEVIYLQNEIKNIEKLKEEANNSFANISAEKRRLDLNCNVSKAEITQLHGTIGELLQEKEELENNLTLLSRLKPQLEEKLYELRVQLQELESEEKKQKEVLFSNNEQQQRLENQLKLLKSQKAEAKKILEQLQGQTSLLQEERDLLQNQVWELLQQLENLNQQPSIIQVGDSETEEFPFADLVETISIEPEETVKNISSQLAEEWTDLLNNLPVHEIQVLKAVLEQNNPNPVIKKIAEENITMPNLLIDAINERAKDAIGELIIATAD…
NJR19055.1	Calothrix sp. CSU_2_0	hypothetical protein	MQSPTFSNRFILGIIAFGVSFGLSLVLNWNFNQAFLTAFITLLSTYLAAFFIDKRRRNSEMLVIDSLYKRIRELEGIKSQVFAEVNQLESHRKSLYSESNQLQNQIGDRRNQRDSLNRELSNYVGQQRQLELVIDQLQNEINSLERSKIELNNSLAAEKRRQELNVNVSRAEITQLQIQINELKKEKEELENNFTLLERLKPQLEEKLHELRVNIQELEAQEQQKNEFISVKTAERKNIENKIKSIQVKLTSKQEELKNLQDQISLLKDERNLLQTQVWELLQQMESLNPDELIHTDNTIHEISLEESVELFPFAELVETLDSNKNRISSQESLSSENLIPENLSGEWNDFLHNLPNHELQVLKSILELENPNSTIKKIAEAHITMPNILIDTINKSAS…
NJR49352.1	Leptolyngbyaceae cyanobacterium CSU_1_3	hypothetical protein	MFKSRLLLSFVALVVSFCLSLLIGRDVGRAVSTGLITAFASFVGAAVSAQRYRQFFHQRAEALTMHIRELQRRRAEAYDALVATMEEHDRRLKSSPQTALQPPKEEISWNLTTPQTTTKSSPSPHSLQTHIQQLKAQEAELNRSLAATLTAKQRAELNLTTAQAELNQTQAQILEQKNLKEQIVRDIIQLTTQKQQTESDLSRLQPQLQELERYRSELSQFLTSAEPKRQQVETGSKSLQIAIEQLQLQISSLHVELSQLETQILDRRTQKEELDQQIEQLRGAITASPPAKPSRLKAQTTRSLPTAPLRSAAPPDEWTQLVTQLSESQFQALRAIAEQTNPNPTLKKIAENNLTMPELLIDGINEQALDTIGDMILEPGSGSTVPTIAQEYLQTVQTL…
WP_168694757.1	Dolichospermum flos-aquae CCAP 1403/13F	hypothetical protein	MTLITNNTNNLSTIKPRKVQSTIFNYQVVLGIAAFSISFGLSLVPSWDFPKAFLTGIITVLATYAAAFLVDKRRRNDELRMIGSLQRRIRDIEGLKSRIVREIQQLEEYRNLLYTETQQLENQIGDCRSQRDSLHRDIGTFAAQKKQIEAEVCNLKNEFVHLENSNIELNNSCNNLITEKRRLEINCHASHAELNQIQPQIDILKQEKQELGNDVILLERLKPQLEEKLYELRIEVQTQELKIAKQDDLIVQTSTTKYHLETILNSLQNKTLEQKSEVNQLQNQISVLQDERDLLQNQVWELLQQVETINPQTFTDNEEDNLELFPFEELLEPLDSINGKHDHTGNLPTEWDTFLNHLPAYEIQVLKAILEQDNPRATIKQIAEANITMPNLLIDAINE…
WP_169219898.1	Brasilonema sp. UFV-L1	hypothetical protein	MQSAIVSNRLIIGIVAFGVSFGLSLILSWDFSKAFLTGFVTVPATYLAALFVDKRQRNHEMLILDSQHRRIRELEGLKSRIVTEVNQLQAHNAVLHAELSNLQNQVVERRNQRDSLNRELSSYIMEKKQLEGKINYLQNELHTLDKSKIELNKTFSTLTAEKRRLELNYSVSRSEITQLQTQITELQQEKQELESSLTLLNRLKPQLEEKLYELRVQIQEFEVQENQQKQFILEKETEKKEIKASLKTLKTQVSEQQTLLQQLQRQVTLLQEERDQLQSQVWELLHQMETLTTQEQLNDNEQEESEDFFPFSELIESIESIETTETTASSENFSQEWAELTKQLQGYEIRLLKAMLEQDNPKAMMKKIAEDNITMPNLLIDSINELANDTIGELIIDPN…
WP_169266698.1	Brasilonema octagenarum UFV-OR1	hypothetical protein	MQSAIVSNRLIIGIVAFGVSFGLSLVLSWDFNKAFLTGLVTVPATYLSALFVDKRKRNYEMLILDSLQRRIRDLEGLKSRIVTEVNQLEAHNALLHAESSNLQNQVIERRNQRDTLNRDIGVYIIEKKQLQAKINYLQNELSAIEESKVELNNTFSTLTAEKRRLELNSNIARSEIIQLQAQISELQQQKQESENSLILLNRLKPQLEEKLYELRVQIQEVEIQENQQKQLMLERKTEKEHIEVSLNALQTELTEQQTQLQHLLGQVTLLQEERDQLQSQVWELLHQIETLTTQEKFNENEQEEDEDLFPFSELLESLEPKNTTTVSENVPEEWRKFSEQLQGYEIRVLKAILEQDNPYPVIKKIAEENITMPNLLIDSINELANDTIGELIIDSSSET…
NRB06956.1	Richelia sp.	hypothetical protein	MQSAMVSHRFVLGIIALGVSFGLSLVLTWDFRAALLTGIITITVTYTLLFIEQRQRHYEMRGRKDSLQRIIQELEVLKKRVVEEINQLETYYTSLQRESNQLQNQIGEHLNQRETFQREVSNLSIEKKQIERQIYQFRLEIDDFQTSKDNRNNELAALNKEKRSLDINCNLAKAEITQLQSQIYELQQQQQDLESNLTLLERLRPQLEEKLYEMRVQLQKLELQENNKSECLGIIKTDEKNILETSFTTLEDTITQQKTEVNQLQEKITILQTERDQLQNQVLELLQQFDNIAQVPTNYQANKPINAETELFPFADLIEDIDSTETEDELSTSWNQLLQKLLSHEVEVLKVILKQDNVNKTIKKIAEDKITMPSLLIDSINEKSNTIFGELIIEFESES…
WP_174712199.1	Nostoc sp. TCL240-02	hypothetical protein	MQSVTISNRFILGIVAFSVSFGLSLVPSWDFNKAFLTGLITAATIYAAALFVDKRRRNYEMFVLGSLRKRIKEMEGLKARVVREINQIEEHHNLLYAESQQLQNQVTESRNQRDSLHRELRTFTGQKKQLETEINTLQTEINNLQKNQTELNNAFSILTAEKRRLESNCNVSRAEITQLQSQISELQQEKQEVESNLTLLGRLKPQLEEKLYELRIAIQELEVETTQKNQLLVATKTERENIQTILHSSQTQLAEHKAELQQLQGQISLLQEERDSLQNQVWELLQQLETFNQEPLADNFQEDDTELFPFSEIMETTAVINNSEIETSENIPEEWTNFLENLPGYELQVLKAIVEQDNPKAAIKKIAEANITMPNLLIDSINERANDTIGELIINSDSE…
NWF58367.1	Fischerella sp.	hypothetical protein	MQPAMISNRFILGIVAFGVSFGLSLVLHWDFNKAFLTGIITVAATYLAALFVDKRRRNNEMLILDSLHRRIKEMEGLKSRLVAEINQLDTHHASLYKESSQLQNQIVERRTQRESLSRELSSIIVDKKQLEGQVIYLQNEIHNLEKTKVETNNTLSAEKRRLELNCNLSKAEINNLQTQICDLQQQKQELESNLTLLERLKPQLEEKLHKLRLKIQELEAESKNQNQILTEKKAETKNIELNLNYLQEQITEKQTLLEQLQEQVSLLQDERDHLQSQVWELLQHIETLNPENVSENEYDTNADLFPFSDLLDTIEEETTDNLLQEWTTFLEQLPNYEMQVLKAVLEQENPNAAIKKIAEANITMPNLLIDSINERANNTLGELIIDPSSAIPEIYPEHE…
WP_179064671.1	Nostoc sp. C052	hypothetical protein	MQSVMISNRFILVIVAFSVSFGLSLVPSWDFNKAFLTSVITAATIYAAAVFVDKRRRNYEMFVLGSLRKRIKDMEGLKARVVREINQIEEHHNLLYAESQHLQNQVTESRNQRDSLHRELRTFAGQKKQLENEINSLQTEIDNLQENQTELNNAFSILTAEKRRLESNCNVSRAEITQLQSQISELQQQKQEVESNLTLLGRLKPQLEEKLYELRIAIQELEVETTQKNQLLVATKTERENIQAILNSSQTQIAEQKAELQQLQGQVSLLQEERDSLQNQVWELLQQVETFNSEPFTENSPEDDIELFPFSEIIETSAVIKTSDAETSENIPEEWADFLENIPGHELQVLKAIVEQDNPNGDIKKIAEANITMPNLLIDSINERANDTIGELIINTDSE…
WP_179073874.1	Nostoc sp. C057	hypothetical protein	MQSVTISNRFILGIVAFSVSFGLSLVPSWDFNKAFLTGLITAATIYATALFVDKRRRNYEMFVLGSLRKRIKEMEGLKARVVREINQIEEHHNLLYAESQQLQNQVTESRNQRDSLHRELRTFAGQKKQLEAEINTLQIEINNLQKSQTELNNAFSILTAEKRRLESNCNVSRAEITQLQSQISELQQEKQEVESNLTLLGRLKPQLEEKLYELRIAIQELEVETTQKNQLLVATKTERENIQAILHSSQTQLAEHKAELQQLQGQISLLQEERDSLQNQVWELLQQLETFNQEPLTDNFQEDDTELFPFSEIMETTAVINKSEIDTSENIPEEWTNFLENLPEYELQVLKAIVEQDNPKAAIKKIAEANITMPNLLIDSINERANDTIGELIINSDSE…
WP_179049909.1	Nostoc sp. TCL26-01	hypothetical protein	MQSVIVSNRFILGIVAFSVSFGLSLVPKWDFNQAFFTGSITVIATYAAALFVDRRRRNYELLLLSSLRKHIKEMEGLKSRVVKEIEQLEAHRSLLYAESKQLQNQIVDCRHQRDSLHRDLGNFASQKKQLELDANNIKTQIRNLEQNQVELNNALSTLTAEKRQVESSIYTHRTEVTQLQNQINDLQREKQEVESSLTLLGRIKPQLEEKLYELRIEIQDLEIEKNHRNQSIVDANNEKATIIASLTSLQNQSTQQQSVLQQIQNQITLLQQERDFLQSQVWELLQQIETFNQEPTEEISSTESIDFGQFSNLLENLDTAEDIPETWHQFFQQLTEYEIQVLKAIVEQDNPKAVIKKIAEANITMPNLLIDAINERANDTIGELIIDTDLESPAVYPEY…
MBA3924013.1	Nostocaceae cyanobacterium	hypothetical protein	MLSNRIFLLGLVAFGVSFGFILVSTGDLKNALITGFVTVPATYIGAIVVDKRRRNYEMLVLNSLHKQIQELEREELGLHQSLSAARVKKQELIANVNVLQTEINNLRSQVSERRNQREDLNIDLTNLRGQIEQLGQRYDDLQAETQELEKSKGKIHQSLSLAISEQRRVETNIGGVRLQLTQLETQIDQQQFLKQELESNITLLNRLKPQLEEKLHTLRLELHAQETQHSEKLLLEKSVNTLRTELAQLQNEVVATQQNQEVLNQQLIKLNEDKRELELNLQLLQVEIEKLESVKVENNQSVNTTQQERRQLQSSLLVLQAELEQTQEQVLSLYEERDQLQIPNWEESSNNDEIEDEEFPFADLLDTLDPLPNQSQIPPEWTEFMEKLQSHEKQVLRAI…
WP_181931816.1	Nostoc edaphicum CCNP1411	hypothetical protein	MQSVMISNRFILVIVAFSVSFGLSLVPSWDFNKAFLTGVITAATIYTTALFIDKRRRNYEMFVLGSLRKRIKDMEGLKARIVREVNQIEEHHNLLYAESQQLQNQVIESRNQRDSLHRELRTFAGQKKQLETEISSLQTEINNLQNNQTELNNAFSVLTAEKRRLESNCNVSRAEIAQLQSQISQLQQEKQEVESNLTLLGRLKPQLEEKLYELRIAIQELEVETTQKNQLLIATKTERENIQVILNSSQTLIAEQKTELQQLQGQISLLQEERDSLQNQVWELLQQLETFNPEPLADNSQEEDTELFPFSEIMETSAIIENSDVDTSENIPEEWTNFLENLPGYELQVLKAIVDQDNPNAAIKKIAEANITMPNLLIDSINERANDTIGELIINTDSE…
WP_011317276.1	Trichormus variabilis V5	hypothetical protein	MQQVIVSNRFILGIVAFSVSFGLSLVPKWNFSQAFFTGLITVVATYAAALFVDKRRRNYELLLLSSLRKRIQETEGLKSRLAREIEQLETHRSLLYTESQQLKNQILDGRSQRDSLHRDLGVFASQRKQIESEIANLKSIICSLEENQIELNNSLSTLASEKRRLESNHHVFRTEITQLQAQISDLNQEKQELENSITLLGRIKPQLEEKLYELRITIQNLESEKNKQSQILLDTSNEHERLAANIDYLQSQKTERHNELQQIQNEIFLLQQERDSLQNQVWELLQQIETFNQESISVNTSEQAGTFFPFLDVLENLDKLDAENDTTSPALPEEWHTLLKQLPSHEIQVLKVIIEQDNPQASIKKIAEANITMPNLLIDSINERANDTIGELIIETDID…
WP_011317276.1	Trichormus variabilis ARAD	hypothetical protein	MQQVIVSNRFILGIVAFSVSFGLSLVPKWNFSQAFFTGLITVVATYAAALFVDKRRRNYELLLLSSLRKRIQETEGLKSRLAREIEQLETHRSLLYTESQQLKNQILDGRSQRDSLHRDLGVFASQRKQIESEIANLKSIICSLEENQIELNNSLSTLASEKRRLESNHHVFRTEITQLQAQISDLNQEKQELENSITLLGRIKPQLEEKLYELRITIQNLESEKNKQSQILLDTSNEHERLAANIDYLQSQKTERHNELQQIQNEIFLLQQERDSLQNQVWELLQQIETFNQESISVNTSEQAGTFFPFLDVLENLDKLDAENDTTSPALPEEWHTLLKQLPSHEIQVLKVIIEQDNPQASIKKIAEANITMPNLLIDSINERANDTIGELIIETDID…
WP_011317276.1	Trichormus variabilis 9RC	hypothetical protein	MQQVIVSNRFILGIVAFSVSFGLSLVPKWNFSQAFFTGLITVVATYAAALFVDKRRRNYELLLLSSLRKRIQETEGLKSRLAREIEQLETHRSLLYTESQQLKNQILDGRSQRDSLHRDLGVFASQRKQIESEIANLKSIICSLEENQIELNNSLSTLASEKRRLESNHHVFRTEITQLQAQISDLNQEKQELENSITLLGRIKPQLEEKLYELRITIQNLESEKNKQSQILLDTSNEHERLAANIDYLQSQKTERHNELQQIQNEIFLLQQERDSLQNQVWELLQQIETFNQESISVNTSEQAGTFFPFLDVLENLDKLDAENDTTSPALPEEWHTLLKQLPSHEIQVLKVIIEQDNPQASIKKIAEANITMPNLLIDSINERANDTIGELIIETDID…
WP_011317276.1	Trichormus variabilis N2B	hypothetical protein	MQQVIVSNRFILGIVAFSVSFGLSLVPKWNFSQAFFTGLITVVATYAAALFVDKRRRNYELLLLSSLRKRIQETEGLKSRLAREIEQLETHRSLLYTESQQLKNQILDGRSQRDSLHRDLGVFASQRKQIESEIANLKSIICSLEENQIELNNSLSTLASEKRRLESNHHVFRTEITQLQAQISDLNQEKQELENSITLLGRIKPQLEEKLYELRITIQNLESEKNKQSQILLDTSNEHERLAANIDYLQSQKTERHNELQQIQNEIFLLQQERDSLQNQVWELLQQIETFNQESISVNTSEQAGTFFPFLDVLENLDKLDAENDTTSPALPEEWHTLLKQLPSHEIQVLKVIIEQDNPQASIKKIAEANITMPNLLIDSINERANDTIGELIIETDID…
WP_185569466.1	Nostoc sp. 2RC	hypothetical protein	MQSVTISNRFILGIVAFSVSFGLSLVPNWDFNKAFLTGIITAFIIYGAALFVDKRRRNYEMFLLGSLRKRIKEMEGLKARIVKEINQIEEHHRLLYTDSQQLQNQVIENRSQRDSLNRDVRTLAGQKKQLETEINNLQIELSNLQTNHTELSEAFTNLTGEKRRLESNCHVSRAEITQLQNQISELQQQKEEIESNLTLLGRLKPQLEEKLYELRIESQELEIKVNKENELLVAKTSERKNIQGILNSSQTQISKQKEELEQLKGQISLLQEERDLLQNQVWELLQQAETFNPEPFAEDTKEDDIELFPFTEIIQSPATTDSLEINTSEDIPEEWTTFLENLPGYELQVLKAIVEGDNIQATLKKIAEANITMPNLLIDSINERANDTIGELIIDPESE…
WP_011317276.1	Trichormus variabilis PNB	hypothetical protein	MQQVIVSNRFILGIVAFSVSFGLSLVPKWNFSQAFFTGLITVVATYAAALFVDKRRRNYELLLLSSLRKRIQETEGLKSRLAREIEQLETHRSLLYTESQQLKNQILDGRSQRDSLHRDLGVFASQRKQIESEIANLKSIICSLEENQIELNNSLSTLASEKRRLESNHHVFRTEITQLQAQISDLNQEKQELENSITLLGRIKPQLEEKLYELRITIQNLESEKNKQSQILLDTSNEHERLAANIDYLQSQKTERHNELQQIQNEIFLLQQERDSLQNQVWELLQQIETFNQESISVNTSEQAGTFFPFLDVLENLDKLDAENDTTSPALPEEWHTLLKQLPSHEIQVLKVIIEQDNPQASIKKIAEANITMPNLLIDSINERANDTIGELIIETDID…
WP_011317276.1	Trichormus variabilis FSR	hypothetical protein	MQQVIVSNRFILGIVAFSVSFGLSLVPKWNFSQAFFTGLITVVATYAAALFVDKRRRNYELLLLSSLRKRIQETEGLKSRLAREIEQLETHRSLLYTESQQLKNQILDGRSQRDSLHRDLGVFASQRKQIESEIANLKSIICSLEENQIELNNSLSTLASEKRRLESNHHVFRTEITQLQAQISDLNQEKQELENSITLLGRIKPQLEEKLYELRITIQNLESEKNKQSQILLDTSNEHERLAANIDYLQSQKTERHNELQQIQNEIFLLQQERDSLQNQVWELLQQIETFNQESISVNTSEQAGTFFPFLDVLENLDKLDAENDTTSPALPEEWHTLLKQLPSHEIQVLKVIIEQDNPQASIKKIAEANITMPNLLIDSINERANDTIGELIIETDID…
WP_185584860.1	Nostoc sp. UCD120	hypothetical protein	MQSVTISNRFILGIVAFSVSFGLSLVPSWDFNKAFLTGLITAATIYATALFVDKRRRNYEMFVLGSLRKRIKEMEGLKARVVREINQIEEHHNLLYAESQQLQNQVTESRNQRDNLHRELRTFTGQKKQLETEINTLQSEINNLQKSQTELNNAFSILTAEKRRLESNCNVSRAEITQLQSQISELQQEKQEVESNLTLLGRLKPQLEEKLYELRIAIQELEVETTQKNQLLVAAKTERENIQAILHSSQTQLAEDKAELQQLQGQISLLQEERDSLQNQVWELLQQLETFHQEPSTDNFSEDDTELFPFSEIMETTAFINKSEIDTSENIPEEWTNFLENLPEYELQVLKAIVEQDNPKAAIKKIAEANITMPNLLIDSINERANDTIGELIINSNSE…
WP_185584860.1	Nostoc sp. UCD122	hypothetical protein	MQSVTISNRFILGIVAFSVSFGLSLVPSWDFNKAFLTGLITAATIYATALFVDKRRRNYEMFVLGSLRKRIKEMEGLKARVVREINQIEEHHNLLYAESQQLQNQVTESRNQRDNLHRELRTFTGQKKQLETEINTLQSEINNLQKSQTELNNAFSILTAEKRRLESNCNVSRAEITQLQSQISELQQEKQEVESNLTLLGRLKPQLEEKLYELRIAIQELEVETTQKNQLLVAAKTERENIQAILHSSQTQLAEDKAELQQLQGQISLLQEERDSLQNQVWELLQQLETFHQEPSTDNFSEDDTELFPFSEIMETTAFINKSEIDTSENIPEEWTNFLENLPEYELQVLKAIVEQDNPKAAIKKIAEANITMPNLLIDSINERANDTIGELIINSNSE…
WP_185584860.1	Nostoc sp. UCD121	hypothetical protein	MQSVTISNRFILGIVAFSVSFGLSLVPSWDFNKAFLTGLITAATIYATALFVDKRRRNYEMFVLGSLRKRIKEMEGLKARVVREINQIEEHHNLLYAESQQLQNQVTESRNQRDNLHRELRTFTGQKKQLETEINTLQSEINNLQKSQTELNNAFSILTAEKRRLESNCNVSRAEITQLQSQISELQQEKQEVESNLTLLGRLKPQLEEKLYELRIAIQELEVETTQKNQLLVAAKTERENIQAILHSSQTQLAEDKAELQQLQGQISLLQEERDSLQNQVWELLQQLETFHQEPSTDNFSEDDTELFPFSEIMETTAFINKSEIDTSENIPEEWTNFLENLPEYELQVLKAIVEQDNPKAAIKKIAEANITMPNLLIDSINERANDTIGELIINSNSE…
WP_187040382.1	Sphaerospermopsis sp. LEGE 00249	hypothetical protein	MQSGIVSNKVILGVSAFSVSFGLSLVPNWDFTQALVTGIITVLATYSAALFVDKRRRNYELMVLSSLYRKIRELEGLKYRIAREVEQVQQHKILLYTESQQLQNQIAESRNQRDNLHREIGNFAGQKKHLELEINTIKNAIDKLEGSTIELKKSCSELTAEKRRLELNCNVSRSEITQLQAQIEAFKQEKEEIENHLILSNRLKPQLEEKLYELRIEIQDLESKVFTKNNLLKETINAQENLENKLKNLQNQKQAQQAEISQLHNQISLLQDERDLLQNQVWELLQNIENLNQEPLSDNTQENEVELFPFDELLEPIEEKLPSEWRNFLAQMPTHQIQVLKAIIEHDNPQAIIKQIAEAQITMPNLLIDAINEIAKNTIGELIIETAEDKPEIYPEHLL…
MBC6431566.1	Nostoc sp. HG1	hypothetical protein	MRATFFDNLTTLKTSNMQSVMISNRFILGIVAFSVSFGLSLVPNWDFNKAFLTGLITAVTIYAAALFVDKRRRNYEMFILGSIRKRIKEMEGLKARVVREINQLEEHHNLLYAESQQLQNQVTESRNQRDSLHRELRTFAGQKKQLETEINTLQTETNNLQKNLTELNNAFSVLTAEKRRLESNCNVSRSEITHLQSQISELQQEKQEIESNLTLLGRLKPQLEEKLYELRIAIQELEVETTQKNQLLVAVKAERENIQAILNSSQTQLAEQKSELQQLQGQISLLQEERDSLQNQVWELLQQIETFNPEHLSDNSNEDDNELFPFSDIMETTAIIKTSEADTSDNLPEEWTNFLENLPVYELQVLKTIVEQDNPNAAIKKIAEANITMPNLLIDSINE…
MBC7516899.1	Alkalinema sp. FL-bin-369	hypothetical protein	MTGNRFVLSSIACGVSFGITLGLSRGDFGQSLGNGAMTFLASQIGAVVASRQPTEDDEGQWRSEELRGHIRALQRRRADTYTELEQLMEERDRASSSLQAIQGQLQQLQTKSNTLWQQKEALSWNLTSPAAGRRTTTEIQDFELRIKTLAREEAELNRSLSSTLAAKQRAESHLITTQSELSQILAQVAEQKVHKADILEDIMSLGEQQQQLNQALIQSQQQLEDLDRYRRDRTQLVESAEPVRQQVSQGSQSLQGAIHQLQGQIGSLHTELETLETQILDRRTQKIALDQELKTLREQPQSIVSSPRLATVSDPWQESSSPTAPKPSREDPAATLRLDFSPYPNVTPPWIAFAAQLPRYEFQALGAIAHEKSPASNLKRIAEANLTMPELLIDAINER…
MBD0264391.1	Tolypothrix sp. Co-bin9	hypothetical protein	MQSAMVNNRFLLLGIVAFSVSFGLSLVPTWDFSKAFFTGAITVIASYAAALFVDNIRRNHEMLVLGSLHKRIKELEGLKSRLIREINQIEEHRALLYTESNKLQNQLLECRNHRDSLNRELGSFVGQKKQLEAEINFLQTELTKLDKSKGELNNSFSALTAEKRRLELNSNVSRAEITKLQTQISELQQEKQDAESNLTLLDRLKPQLEERLYELRGELQELENQVTQQNELILTKKAEREKTETSLNLLQNQIKERKTELNELQQQFLLLQQERDLLQNEVWELLQQTETYNQQPFTENELEEDVDLFPFSDLIDLEPTSENTSDLPQEWANFLEKLPDYEIQVLKAIVEQENPKAAIKHIAETNITMPNLLIDSINERANDTIEELIIDPNLETPEI…
MBD1213084.1	Dolichospermum circinale Clear-D4	hypothetical protein	MTLITNHAHNLTTLRPRKMPPAIVSHQVVLGIAAFSVSFGLSLVPNWDFSKAFLSGIITVLATYSAAFLVDKRRRTDELKIVGSLRRRIRDLEALKSRIFREIEQLEEYKTLLHTETQQLQKQIGDCRNQRDSLHRDIGTFAAQKKQIESEVYNLQNEFDTLESSHIGLNNSYNNLIIEKRKLELNCNVFRAEIKQIQIQIDICKQEKQELDNDLILLGRLKPQLEQKLYELRIEVKNREMEISQQNDLLTQITTSKNNLENTINTLQIKTLEKQSVINQLQNQISLLEQERDLLQNQIWELIQVETINSNCEILPDNQENNVELFPFDELLQPLDIIDTEHDQLTNLPTEWHNLLENLPAYEIQVLKAILEKDNLQETIKQIAEANITMPHLLIDAIN…
MBD1216840.1	Aphanizomenon flos-aquae Clear-A1	hypothetical protein	MTLITNNSNNLTTIKPSKMQPTIVSHRVVLGITAFSISFGLSLVPNWDISKAFFTGIITVLATYAAAFLVDKRRRSDELRMIGSLQRRIRDIEGLKSRILKEIHQLEEYRNLLYTETQQLENQIGDCRSQRDGLHRDIGTLAAQKKQIEAELNNLQDEFKNLDNSNIELNNICNNLIVEKRRLELNCNASRAELNQIQPQLETTKQQKKSLENDVILLERLKPQLEEKLYELRIEVQNQELEIARQNDLLLQTNTAINSLENTVNALRNRTIEQKSEANELQNQIAFLQNERDLLQNQVWELLQQIETINPQILPDNEENDLELFPFDELLEPLDNQDYDTDNLPKEWDDFLKHLPIDKIQVLQAILEGDNPKATIKQIAEANITTPNLLINAINDIAS…
WP_190433329.1	Trichocoleus sp. FACHB-46	hypothetical protein	MVNNRFLVGSVAFGISFGLSFLTNRHMGKAFSSGLITLPAALVAMVVVENRRSSQAKSTLAFLNTQIRALQRQGEDLQDLLLDLTDERQEVAAHLSSLQAQAQQAKLQLADYWNHKEELVWKLNALNAQEQHQLEQINQRQSQVKALERQELELKRSLSSIDTLKEQTEANLVTWRAELVQLETRVLEQRQQEASLDQALLLLRQQKQQLEPEVYGLQTQIQQLEQRKLEVSQSLSVLQAEKQQEDASSHPLQAAMQQLQTQVISLHKELEQLETQILERRNQKESLEEELATLNLLKLQAETYEVQPAQPQTSSSRKRKSANKKGAILPFRPPREETLPSEWTEFLLQLPMAEFQVLKAIAEQENASAAIKQIAEANIMMPELLIDSINERALDTVGD…
WP_190452953.1	Phormidium sp. FACHB-592	hypothetical protein	MVKQRLFLGSVAFGISFGISFLTGRGLGSAIASGVTTTVATVVAAAVVDRQQHQHAHSRIAELKNHIQALQQRRAEAYQAYMQLEAEKEHLAISLNTLAFQSGQPSFQSGQRYITESLAPRMLPASPRPLSWNLAASAGSQLSVNASTRVPAYELPTEISASGVVTSSPDWGRSKTQISPQILSDAAAAKQKIETSLAALQTELSQIKGHITDHRQTREKLSRDVADIREEKRQLDATVKTLRGEVQELETCRVELEQFLAYAEAKKQELESGSNPLQEALKQLQTQVELLQEELRELEVQILDRRSQKELLEQQVAALNALQQASQAPLVVLEETEVTSKNGSVRNGGSNNQGDATAVVRAKKTIVTQETAAKRPTTIAKPARPLKSGAGQFSTAAVL…
WP_190553656.1	Trichocoleus sp. FACHB-591	hypothetical protein	MVNNRFLVGSVAFGVSFGLSFLTNRHMGKAFSSGLITLPAALVAMVVVENRRSSQAKSTLAFLNTQIRALQRQGEDLQDLLLDLTDERQEVAAHLSSLQAQAQQAKLQLADYWNHKEELVWKLNALNAQEQHQLEQINQRQSQVKALERQELELKRSLSSIDTIKEQTEANLATWRAELVQLETRLMEQRQQEASLDQALLLLRQQKQQLEPEVYGLQTQIQQLEQRKLEVSQSLSVLQAEKQQEDASSHPLQAAMQQLQTQVISLHKELEQLETQILERRNRKESLEEELATLNLLKLQAEAYEVQPVQAVQPQTSSRKRKSASKKGAILPFRPPREETLPSEWTEFLLQLPMAEFQVLKAIAEQENASAAIKQIAEANIMMPELLIDSINERALDTV…
WP_190503061.1	Microcoleus sp. FACHB-53	hypothetical protein	MQSIRVVNRILLGSVAFSVSFLLGLLVNRDINKALLTGVITVPGTLAGAAIAEKRRIYQEKLLRGSLQNQIQELLEEENQLYESLASATATRQEVEASINALQGERSQLLNRVSDLHIQRNELYRELSDFQKEKQQQETEFYTLQTQLQQLERQQIELEQSISAKTFQLNQTEVQTNQLKKEIERLHKQISYKKQQKEKLHPDLITLENQKRNLEGEAYDLQTQIQVLQQRQEQLNQVLAPLQEQQKQVEVSLMAGKAKLDQLLSQISEKRKQQKKLDRDLNNLESRKQQLEAEFQHWQTQIQVLEPQKTTPSPIYTLDFYSVISQILPEEWHEWLEFIQQLSHQEQKALKAILEQDRATLKRIADEQSTMPEVLIDSINEKALNIFGDTLFVSSSVVL…
WP_190344823.1	Leptolyngbya sp. FACHB-36	hypothetical protein	MVNSRLLLGFVAFIVSFVLSLVTSRDVGRAIATAFITLPAVYLAAAVVHRRSLGRLEQRIFTLKEHIYALQQRRMEVYQEFAEIAAEKEQAALMLNSIQHQLQQRHLPSAPLPSQPNLSWDLSMPPGVMPVPPYALPTELQVPAEPENLDVALSEAVVRRRKIESSLNALQAELQQLNTQVVEQRQTRNHLARELTTLTAQKQQLEETSGTLKADIQELERCRDELEQFLSYTETKKQELETGSHPLQIALKQLQTQINTLHTELGELDTQIEDRRRLKEDLDRTLSAPRSGTSSKSGGKNGQTAKASAKAVPLTQAVNTSVSSPPAVPVTLPSLSKSEKSADLPAEWTQFMLQLPEYEFQVLKAIVEQPNPAPLIKQVAEANLTMPELLLDSINERAL…
WP_190513115.1	Leptolyngbya sp. FACHB-321	hypothetical protein	MVKQRLFLGSVAFGISFGISFLTGRGLGSAIASGVTTMAATVVAAAVVDRQQHQHAHSRIAELKNHIQALQQRRAEAYQAYMQLEAEKEHLAISLNTLAFQSGQPSFQSGQRYITESPAPRMLPASPRPLSWNLAASAVSQPSVNASTRVPAYELPTEISASGVVTSSPDWGRSETQISPQILSDAAAAKQKIEISLAALQTELRQIKGHITDHRQTREKLSRDVADIREEKRQLDATVKTLRGEVQELEPCRVELEQFLAYAEAKKQELESGSNPLQEALKQLQTQVELLQEELRELEVQILDRRSQKELLEQQVAALNALQQASQAPLVVLEETEVTSKNGSVRNGGSNNQGDATAVVRAKKTIVTQETAAKRPTTIAKPARPLKSGAGQFSTAAVL…
WP_190560057.1	Trichocoleus sp. FACHB-262	hypothetical protein	MVNNRFLVGSVAFGVSFGLSFLTNRHMGKAFSSGLITLPAALVAMVVVENRRSSQAKSTLAFLNTQIRALQRQGEDLQDLLLDLTDERQEVAAHLSSLQAQAQQAKLQLADYWNHKEELVWKLNALNAQEQHQLEQINQRQSQVKALERQELELKRSLSSIDTIKEQTEANLATWREELIQLEARVIEQRQQEASLDQALLLLRQQKQQLEPEVYGLQTQIQQLEQRKLEVSQSLSVLQAEKQQEDASSHPLQAAMQQLQTQVISLHKELEQLETQILERRNHKESLEEELATLNLLKLQAEAYEVQPVQAVQPQTSNRKRKSASKKGAILPFRPPREETLPSEWTEFLLQLPMAEFQVLKAIAEQENASAAIKQIAEANIMMPELLIDSINERALDTV…
WP_190777864.1	Microcoleus sp. FACHB-1	hypothetical protein	MQSIRVVNRILIGSVAFSVSFLLGLLVNRDINKALLTGVITVPGTLAGAAIAEKRRIYQEKLLRGSLQNQIQELLEEENQLYESLASATATRQEVEASINALQGERSQLLNRVSDLHIQRNELYRELSDFQKEKQQQETEFYTLQTQLQQLERQQIELEKSISAKTFQLNQTEVQTNQLKKEIERLHKQISYKKQQKEKLHPDLITLENQKRNLEGEAYDLQTQIQVLQQRQEQLNQVLAPLQEQQKQVEVSLMAGKAKLDQLLSQISEKRKQQKKLDRDLNNLESRKQQLEAEFQHWQTQIQVIEPQKTTPSPIYTRDFYSVISQILPEEWHEWLEFIQQLSHQEQKALKAILEQDRATLKRIADEQSTMPEVLIDSINEKALNIFGDTLFVSSSVVL…
WP_190649193.1	Sphaerospermopsis sp. FACHB-1094	hypothetical protein	MQSGIVSNKVILGVSAFSVSFGLSLVPNWDFTQALVTGIITVLATYSAALFVDKRRRNYELMVLSSLYRKIRELEGLKYRIARELEQVQQHKILLYTESQQLQNQIAESRNQRDNLHREIGNFAGQKKHLELEINSIKNAIDKLEGSTIELKKSCSELAAEKRRLELNCNVSRSEITQLQTQIEAFKQEKEEIENHLILSNRLKPQLEEKLYELRIEIQDLESKVFTKNNLLKETINAQENLENKLKNLQNQKQAQQAEISQLHNQISLLQDERDLLQNQVWELLQNIENLNQEPLSDNTQENEVELFPFDELLEPIEEKLPSEWRNFLEQMPTHQIQVLKAIIEQDNPQAIIKQIAEAQITMPNLLIDAINEIAKNTIGELIIETAEDKPEIYPEHLL…
WP_190370471.1	Anabaena sp. FACHB-1237	hypothetical protein	MTLITNNSNSSQLVKIKPQRNPSSSVNYQFLLGIAAFSTSFGLSLIPNWDFSKAFFTAIITVLATYSSAFFVDKRRRNNELKIIGSLHKHIRDLEGLKYRIFREVKQLEEYQTVLYSETQKLENKITQCRSQRDRLHRDIGNYAAHKKKIELEVNSLTNEFHNLEKSNSELTNSYNNLIAEKRRIEMNYNVCRTELSQIQTQIEILKPEKEKLEVDVTLLERIKPQLEEKLYELRLENQKLELEVGHQKELLLDTNKTHKNLEQSLSNLQNQAIDKQVEINQLQNQVSILRTEHDLLQNQIWELLQQIETLETIDHAVTITSAIASDITKENIEEENLGLFPFDEILETYDQDNELANHSDHLGIEWQNFLGKISQDHIVILTAIATEQNPQTTIKKIA…
WP_190348126.1	Sphaerospermopsis sp. FACHB-1194	hypothetical protein	MQSGIVSNKVILGVSAFSVSFGLSLVPNWDFTQALVTGIITVLATYSAALFVDKRRRNYELMVLSSLYRKIRELEGLKYRIARELEQVQQHKILLYTESQQLQNQIAESRNQRDNLHREIGNFAGQKKHLELEINSIKNAIDKLEGSTIELKKSCSELAAEKRRLELNCNVSRSEITQLQAQIEAFKQEKEEIENHLILSNRLKPQLEEKLYELRIEIQDLESKVFTKNNLLKETINAQENLENKLKNLQNQKQAQQAEISQLHNQISLLQDERDLLQNQVWELLQNIENLNQEPLSDNTQENEVELFPFDELLEPIEEKLPSEWRNFLAQMPTHQIQVLKAIIEQDNPQAIIKQIAEAQITMPNLLIDAINEIAKNTIGELIIETAEDKPEIYPEHLL…
WP_190619353.1	Calothrix membranacea FACHB-236	hypothetical protein	MHSAVLSNRLFLGIVAFSVSFGLSLVPNWDFSKAFVTGIITVIATYAAALSVDRRRKSHEMLILTSLRKRIKEQEELKSRIAREIHQIEEHRNSLYTESKQLQNKVAESRNQRDSIQRELSTFAGQKKQLESEITVLNTEIHNLDQNKAELNHSVSMLTAEKRRLELNCNVSRSEINQLQHQISELLQEKQEIENNLTLLGRLKPQIEEKLYELRIELQNLEVEFNQKNQLFLSKSNSKENIESSLNNVQTQIGEQQAELQKLQAQVFLLQEERDLLQSQVWELLQQLETLNPEPLTDKRHEEGLELFPFAELIEPIETTERKTSTSEALSEEWIHFLEQLQNHEFEVIKALLVQENTQATIKQIAEANITMPNLLVDSINGKANDTLGELIINTNVEP…
WP_137908687.1	Anabaena sp. FACHB-1250	hypothetical protein	MTLITNHAHNLTTLRPRKMPPAIVSHQVVLAIAAFSVSFGLILVPNWDFSKAFLSGIITVLATYSAAFLVDKRRRTDELKIVGSLQRRIRDLEALKSRIFREIAQLEEYKTLLYTETQQLENQIGDCRNQRDSLHRDIGTFAAQKKQIESEVHNLKNEFNDLENSHIELNNSYNNLSIEKRRLELNCNVSRAEINQIQTQIDTFKQEKKELENDLILLERLKPQLEEKLYELRIEFQNREMEINQQNDLLTQITTSRNNLENSINTLQIKTLEQQSEINQLQNQISLLQEERDLLQNQIWELIQVETINSNSETLPDNQDNNVELFPFDELLQPLDIDIIDTEHDHPNNLPTAWDNLLENLPADEIQVLKAILEKDNPQETIKQIAEANITTPNLLIDA…
WP_190539629.1	Calothrix anomala FACHB-343	hypothetical protein	MQSAIVSNRLFLGIVAFSVSFGLSLVPNWDYTKAFVTGIITLIATYSAAFCVDRRRKSYEMFVLSSLRKRIKELEGLKSRIAREISQIEEHRLALYNDFQKLQTQVTECRNQRDSIHRELSTFAGQKKQLENEINALKTEIHNLDKNKAEVNTSFSTLTSEKRRLELNCNVYRSEINQLQTQILELQEEKAEIENNVTLLGRLKPQIEEKIYELRMQVQNLELEISQKNQLLLSTTNNREDIESNLSDFQTQIIEQQAELNRLQGQILLLQQERDLLQSHVWDLLQQIETLNPEILPDKIHEDTQENLPEVFPFEELIEPITFVDIASNTSEELPEEWMHFFQILPDYEIAVLKAILEQENSRDTIKQIAEANITMPNLLIDAINDKADDTLGELIIDP…
WP_010996616.1	Anabaena cylindrica FACHB-318	hypothetical protein	MQQVIVSNRFILGIVAFSVSFGLSLVPKWNFSQAFFTGVITVVATYAAALFVDKRRRNYELLLLSSLRKRIQETEGLKSRLAREIEQLETHRSLLYTESQQLKNQILDSRNQRDSLHRDLGIFASQRKQIESELANLKSTICSLEENQIELNNSLSTLASEKRRLESNHHVCRAEITQLRNQISDLNQEKQELENSITLLGRIKPQLEEKLYELRINIQDLELEKSKQSQILLDTSNEQESLAANIDYLQIQKTERHNELQQIQNEIFLLQQERDILQNQVWELLQQIETVNQEPISINTSEQEGTFFSFSDILENLDKIDAKNDTSQALPEEWHTLLKQLPSHEIQVLKIIIGQDNPQASIKKIAEANITMPNLLIDSINERANDTIGELIIETDLDV…
WP_190627441.1	Calothrix sp. FACHB-168	hypothetical protein	MQSAIVSNRLFLGIVAFSVSFGLSLVPNWDYTKAFVTGIITLIATYSAAFCVDRRRKSYEMFVLGSLRKRIKELEGLKSRIAREISQIEEHRLALYNDFQKLQTQVTECRNQRDSIHRELSTFAGQKKQLENEINALKTEIHNLDKNKAEVNTSFSTLTSEKRRLELNCNVYRSEINQLQTQILELQEEKAEIENNVTLLGRLKPQIEEKLYELQMQVQNLELEISQKNQLLLSTTNNREDIESNLSDVQTQIVEQQAELNRLQGQILLLQQERDLLQSQVWDLLQQIETLNPEILSDKIHEDTQENLPEVFPFEELIEPITFVDIVSNTSEELPEEWMHFLQILPDYEIAVLKAILEQENSRDTIKQIAEANITMPNLLIDAINDKADDTLGELIIDP…
WP_190539629.1	Calothrix parietina FACHB-288	hypothetical protein	MQSAIVSNRLFLGIVAFSVSFGLSLVPNWDYTKAFVTGIITLIATYSAAFCVDRRRKSYEMFVLSSLRKRIKELEGLKSRIAREISQIEEHRLALYNDFQKLQTQVTECRNQRDSIHRELSTFAGQKKQLENEINALKTEIHNLDKNKAEVNTSFSTLTSEKRRLELNCNVYRSEINQLQTQILELQEEKAEIENNVTLLGRLKPQIEEKIYELRMQVQNLELEISQKNQLLLSTTNNREDIESNLSDFQTQIIEQQAELNRLQGQILLLQQERDLLQSHVWDLLQQIETLNPEILPDKIHEDTQENLPEVFPFEELIEPITFVDIASNTSEELPEEWMHFFQILPDYEIAVLKAILEQENSRDTIKQIAEANITMPNLLIDAINDKADDTLGELIIDP…
WP_190627441.1	Calothrix sp. FACHB-1219	hypothetical protein	MQSAIVSNRLFLGIVAFSVSFGLSLVPNWDYTKAFVTGIITLIATYSAAFCVDRRRKSYEMFVLGSLRKRIKELEGLKSRIAREISQIEEHRLALYNDFQKLQTQVTECRNQRDSIHRELSTFAGQKKQLENEINALKTEIHNLDKNKAEVNTSFSTLTSEKRRLELNCNVYRSEINQLQTQILELQEEKAEIENNVTLLGRLKPQIEEKLYELQMQVQNLELEISQKNQLLLSTTNNREDIESNLSDVQTQIVEQQAELNRLQGQILLLQQERDLLQSQVWDLLQQIETLNPEILSDKIHEDTQENLPEVFPFEELIEPITFVDIVSNTSEELPEEWMHFLQILPDYEIAVLKAILEQENSRDTIKQIAEANITMPNLLIDAINDKADDTLGELIIDP…
WP_096583523.1	Aulosira sp. FACHB-113	hypothetical protein	MHSAVLSNRLFLGIVAFSVSFGLSLVPNWDYSKAFVTGIITVIATYAAALSVDKRRKNHEMLILSSLRKRIKELEELKSRIAREVHQLEEHRNSLYTESKNLQNKVAESRNQRDSIQRELSTFAGQKKQFEHEITVISTEIHNLEQNKAELNNAVSMLNAEKRRLELNCNVSRSEINQLQHQISELLQEKEEIENNITLLGRLKPQIEEKLYELRIELQNLEVEFNQKNQLLLNTSNNTENIESNLNDVQTKIGEHQAELQKLQAQIFLLQEERDLLQSQVWELLQQLETLNPEPLADRRHEENVELFPFAELIEPLETIDIKTDTFEALSEEWHHLFEHLQNHEIDVIKVLASPENSQTTIKQIAEANITMPNLLIDAINGKASDTLGELIINTNVEP…
WP_190654575.1	Nostoc linckia FACHB-104	hypothetical protein	MHSAVLSNRLFLGIVAFSVSFGLSLVPNWDFSKAFVTGIITVISTYAAALSVDKRRKSHEMLILTSLRKRIKEQEELKSRIAREIHQIEEHRNSLYTESKHLQNKVAESRNQRDSIQRELSTFAGQKKQLENEITVLSTEIHNLDQNKAELNHSVSMLTAEKRRLELNCNVSRSEINQLQHQISELLQEKQEIENNLTLLGRLKPQIEEKLYELRIELQNLEVEFNQKNQLLLSKSNSKENIVSSLNDVQTQIGEQQAELQKLQAQIFLLQEERDLLQSQVWELLQQLETLNPEPLADKRHEENLELFPFAELIEPIETTEIKTHTSEALSEEWLHFLEQLQNHEVEVITALLSQENTQSTIKQIAEANITMPNLLVDSINGKSNDTLGELIINTNVEP…
WP_190565614.1	Nostoc parmelioides FACHB-3921	hypothetical protein	MQQVIISNRFILGIVAFSVSFGLSLVPKWNFSHAFFTGVITVVATYAAALFVDKRRRNYELLLLSSLRKRIQETEGLKSRLAREIEQLETHRSLLYTESQQLKNQILDSRNQRDSLHRDLGIFASQRKQIESEIANLKATICSLEENQIELNSYLSNLASEKRRLESNHHVYRAEITQIQNQISDLNLEKQELENSITLLGRIKPQLEEKLYELRITIQNLESEKNKQSQILLDTSNEHENLAANIDYLQSQKTERHNELQQIQNEIFLLQQERDSLQNQVWELLQQIETFNQESTSVNTSEQTGIFFPSSDILENLDKLDAENDTTSPALPEEWHTLLKQLPSHEIQVLKIIIEQDNPQASIKKIAEANITMPNLLIDSINERANDIIGELIIETDID…
WP_190731907.1	Nostoc sp. FACHB-888	hypothetical protein	MQSVTISNRFILGIVAFSVSFGLSLVPNWDFNKAFLTGLITAVTIYAAALFVDKRRRNYEVFVLGSLRKRIKEMEGLKARVVREINQIEEHHNLLYAESQQLQNQVTESRNQRDSIHRELRTFAGQKKQLETEINTLQTEINNLQKTQTELNNAFSVLTAEKRRLESNCNVSRSEITNLQNKISELQQEKQEIESNLTLLGRLKPQLEEKLYELRIAIQELEVETTQKNQLLVATKTERENIQAILNSSQTQLAEQKAELQQLQSQVSLLQEERDSLQNQVWELLQQIETFNPEPLADNSNEDDTELFPFSEIIETTTVIDSSEINISENLPKEWANFLENLPEYELQVLKTIVEQENPKAAIKKIAEANITMPNLLIDSINERANDTIGELIINTDSE…
WP_010996616.1	Nostoc sp. PCC 7120 = FACHB-418	hypothetical protein	MQQVIVSNRFILGIVAFSVSFGLSLVPKWNFSQAFFTGVITVVATYAAALFVDKRRRNYELLLLSSLRKRIQETEGLKSRLAREIEQLETHRSLLYTESQQLKNQILDSRNQRDSLHRDLGIFASQRKQIESELANLKSTICSLEENQIELNNSLSTLASEKRRLESNHHVCRAEITQLRNQISDLNQEKQELENSITLLGRIKPQLEEKLYELRINIQDLELEKSKQSQILLDTSNEQESLAANIDYLQIQKTERHNELQQIQNEIFLLQQERDILQNQVWELLQQIETVNQEPISINTSEQEGTFFSFSDILENLDKIDAKNDTSQALPEEWHTLLKQLPSHEIQVLKIIIGQDNPQASIKKIAEANITMPNLLIDSINERANDTIGELIIETDLDV…
WP_137908687.1	Anabaena sp. FACHB-1391	hypothetical protein	MTLITNHAHNLTTLRPRKMPPAIVSHQVVLAIAAFSVSFGLILVPNWDFSKAFLSGIITVLATYSAAFLVDKRRRTDELKIVGSLQRRIRDLEALKSRIFREIAQLEEYKTLLYTETQQLENQIGDCRNQRDSLHRDIGTFAAQKKQIESEVHNLKNEFNDLENSHIELNNSYNNLSIEKRRLELNCNVSRAEINQIQTQIDTFKQEKKELENDLILLERLKPQLEEKLYELRIEFQNREMEINQQNDLLTQITTSRNNLENSINTLQIKTLEQQSEINQLQNQISLLQEERDLLQNQIWELIQVETINSNSETLPDNQDNNVELFPFDELLQPLDIDIIDTEHDHPNNLPTAWDNLLENLPADEIQVLKAILEKDNPQETIKQIAEANITTPNLLIDA…
WP_010996616.1	Anabaena sp. FACHB-709	hypothetical protein	MQQVIVSNRFILGIVAFSVSFGLSLVPKWNFSQAFFTGVITVVATYAAALFVDKRRRNYELLLLSSLRKRIQETEGLKSRLAREIEQLETHRSLLYTESQQLKNQILDSRNQRDSLHRDLGIFASQRKQIESELANLKSTICSLEENQIELNNSLSTLASEKRRLESNHHVCRAEITQLRNQISDLNQEKQELENSITLLGRIKPQLEEKLYELRINIQDLELEKSKQSQILLDTSNEQESLAANIDYLQIQKTERHNELQQIQNEIFLLQQERDILQNQVWELLQQIETVNQEPISINTSEQEGTFFSFSDILENLDKIDAKNDTSQALPEEWHTLLKQLPSHEIQVLKIIIGQDNPQASIKKIAEANITMPNLLIDSINERANDTIGELIIETDLDV…
WP_010996616.1	Anabaena cylindrica FACHB-170	hypothetical protein	MQQVIVSNRFILGIVAFSVSFGLSLVPKWNFSQAFFTGVITVVATYAAALFVDKRRRNYELLLLSSLRKRIQETEGLKSRLAREIEQLETHRSLLYTESQQLKNQILDSRNQRDSLHRDLGIFASQRKQIESELANLKSTICSLEENQIELNNSLSTLASEKRRLESNHHVCRAEITQLRNQISDLNQEKQELENSITLLGRIKPQLEEKLYELRINIQDLELEKSKQSQILLDTSNEQESLAANIDYLQIQKTERHNELQQIQNEIFLLQQERDILQNQVWELLQQIETVNQEPISINTSEQEGTFFSFSDILENLDKIDAKNDTSQALPEEWHTLLKQLPSHEIQVLKIIIGQDNPQASIKKIAEANITMPNLLIDSINERANDTIGELIIETDLDV…
WP_190382140.1	Aphanizomenon flos-aquae FACHB-1040	hypothetical protein	MTLITNNSNNLATIKPSKMQPTIVSHRVVLGITAFSVSFGLSLVPNWDISRAFFTGIITVLATYAAAFLVDKRRRNDEWKMIGSLQRRIRDIEGLKSRILKEIHQLEEYRNLLYAETQQLENQIGDCRSQRDSLHRDIGTFAAQKKQIEAEIYNLKNEFAHLENSNIELNNSCNNLIAEKRRLELNCHASRAEINQIQPQIDTIKQQKKELENDVILLERLKPQLEEKLYELRIEIHNQELEITKQNNLLVETGITRNNLENTLKSLQNKTLEQKMEVNQLQNQISVLQDERDLLQNQVWELLQQVETINPSTLPDNEENNLDLFPFDELLEPLDPINGKHDHTENLPAKWNNFFNHLPGYEIQVLKAILEQDNPKATIKEIAEANITMPNLLIDAINE…
WP_190564724.1	Anabaena sphaerica FACHB-251	hypothetical protein	MQSGIVSNRLILGVSAFSVSFGLSLVPNWDFTKAFLTGIITVLATYSAALFVDKRRRNYELLVLSSLHRKIRELEGLKYRIAREVQQVQQHKIILYTESQQLQNQISESRNQRDTLHREIGSLAGQKKQLELEITNLKTELHHLNNSTIELKNTCSELTAEKRRLELNSNLSRSEITQLQAQIEAFKQEKQEIENNLILSNRLKPQLEEKLYELRIEIHNLEVKVSNQNNLLTDTITARKNLENTLTDLQTQKQAQQVEISQLQNQISLLQDERDLLQNQVWELLQNIENLTEESLPDHTHEHEIELFPFDELLEPIESSEYVANNLPPEWSNFLENLPTDKIQVLKAIVEQDNPKAMIKKIAEEQITMPNLLIDYINEVANNTIGELIIEAGEEIPEI…
WP_190592876.1	Nostoc sp. FACHB-190	hypothetical protein	MQAVMVSNRFLLGVVAFSVSFGLSLVPNWNFGQAFLTGIITVLATYTAALFVDKRRRHHEMLVLTTLRKRIKEQESLKNRIYREIKQIEEHHNLLYAENQKLQNQIAESRNQRDSLHRELSNFAGQKKQLEAETNNLKNTIQTLEQTNTELSNICANLTAEKRRLELHSNVSHAEIAQLQTQLHELRQDKQEIESNLTLLGRLKPQLEEKMYELRVEIQELETVVHQQNKLLADITTEKNNITNSLTELHQQINDKQSDIQQLNSQILILQGERDLLQSQIWDLLQQTETLNLEPIPINLSLEDEPELFPFADLIAPSEDPSEDLPEEWTNLLEKLPGHEIEVLKAILQADNPKASIKQIAEANITMPNLLIDSINDRANDTIGELIIEPGEDTPSVYP…
WP_190572953.1	Alkalinema sp. FACHB-956	hypothetical protein	MSGNRFLLSSVAFGISFGVSLVFSKGDWGKALGTGCLTFLGSQVGAIVASRQAEDALTWRIDELKGHIRALQRKRSEAYIDLLDVIEEHDRIIANINSLQSQTKQMKAQNAVSHRSNQPFPSWDLSVPTQRRTTAEIQDLDSKIKELEQEEAAVNESLTTTLAAKQRAELSLTTTQAELKQVQQKVAEQQKHQMRLQQDIQHLQTTKHQLEQELSQLQEQVATLEQYRSELDRLVAAAEPTRQQVEAGAQSLQGAIDQLQQQIRSLHGELGQLEEQILERRTQKDDLDRELTSLRQQQQQLSTSATVLQGANSAATHPSFATAWQGSIAQNGHSSGHSVPTDPSAPIDLDLSQAALSPGWITFVHQLPHYELQALCAIAQEANPAGTLKQIAESNLTMP…
WP_190580740.1	Calothrix sp. FACHB-156	hypothetical protein	MHSAVLSNRLFLGIVAFSVSFGLSLVPNWDFSKAFVTGIITVISTYAAALSVDKRRKSHEMLILTSLRKRIKEQEELKSRIAREIHQIEEHRNSLYTESKHLQNKVAESRNQRDSIQRELSTFAGQKKQLENEITVLSTEIHNLDQNKAELNHSVSMLTAEKRRLELNCNVSRSEINQLQHQISELLQEKQEIENNLTLLGRLKPQIEEKLYELRIELQNLEVEFNQKNQLLLSKSNSKENIASSLNDVQTQIGEQQAELQKLQAQIFLLQEERDLLQSQVWELLQQLETLNPEPLADKRHEENLELFPFAELIEPIETTEIKTHTSEALSEEWLHFLEQLQNHEVEVITALLSQKNTQSTIKQIAEANITMPNLLVDSINGKSNDILGELIINTNVEP…
WP_190746668.1	Tolypothrix sp. FACHB-123	hypothetical protein	MQSAIVSNRLFLGIVAFSVSFGLSLVPNWDYTRAFVTGIITLIATYSAVFCVDRRRKNYEMFVLGSLRKRIKELEGLKSRIAREISQIEEHRIVLYNDFQQIQNKVAECRNQRDSIHRELSTFAGQKKQLENEINALKTEIHNLDKNKAELNTSFSVLTAEKRRLELNCNVSRSEINQLQNQIVELQEEKAEIENNVTLLGRLKPQIEEKLYELQMQVQNLELEINQKNQLLLNKTNNREDIESDLNDIQTQIIEQQVELNRLQGQVLLLQQERDLLQSQVWDLLQQIETLNPEILSDKTHEDIDDNLHEVFPFEELIAPLAAINTTNPKSEISEEVPEEWRHFLQVLPDYEIQVLKAILEKENPRDTIKQIAEANITMPNLIIDAINDKADDTLGELI…
WP_190405750.1	Anabaena subtropica FACHB-260	hypothetical protein	MQPVIVSNRFILGIVAFSVSFGLSLVPKWDFSQAFFTAVITVIATYAAALFVDKRRRNYELLLLSSLRKRINEMEGLKSRLAREIEQLENNRGLLYAESKQIQNQIIECRNQRDSLHRDLGNFASQRKQIEAEVHNLKTAIYSLEQNQIELNTSLSTLVTEKRRLESNYHTHRAEITQLQAQISNLQQEKQELESSVTLLGRIKPQLEEKLYELRIAIQDLEVEKNKQNQILLDTSNEQENLAANIIYLQIQANERHTELQQLQNEISLLQQERDLLQNQVWELLQQTETFNQEPLTINTTEQESEFFPFSDILENLDKLEAENNTAKTLPEEWNIFLKQLPSHEIQVLKTIVEQDNPNPSIKKIAEANVTMPNLLIDSINECANDTIGELIIETNLEV…
WP_190699541.1	Anabaena minutissima FACHB-250	hypothetical protein	MQPVMFSNRFILGIVAFSVSFGLSLVPKWDFNQAFFTGVITVVATYSAALFVDRRRRTHELLILSSLRKRIKEREGLKSRVVREIEQIEAHRNLLYNETKQLQNHILECRNQRDSLHRELGNFASQKKQLESEVSNLKTELYDLEQNQAELHNFLSALTSEKRRLELHYNTSHAEINQLQTHIYELKQEQKEIESNLTLLGRIKPQLEEKLYELRLEIQNLESEKNQQNQILLETAHEKDDVTATINFLQTQKSQQQEHLQQLKNEISVLQQERDLLQNQVWELLQQVGTFNQEPLSETPQVEDIEVFPFADLIETVESDILPETWDRFLNQLPGHEFQVLKAIVEQDNPHPTIKKISEANITMPNILIDSINERASDVIGELIIETTLDKPAIYPEHI…
WP_010996616.1	Anabaena variabilis FACHB-171	hypothetical protein	MQQVIVSNRFILGIVAFSVSFGLSLVPKWNFSQAFFTGVITVVATYAAALFVDKRRRNYELLLLSSLRKRIQETEGLKSRLAREIEQLETHRSLLYTESQQLKNQILDSRNQRDSLHRDLGIFASQRKQIESELANLKSTICSLEENQIELNNSLSTLASEKRRLESNHHVCRAEITQLRNQISDLNQEKQELENSITLLGRIKPQLEEKLYELRINIQDLELEKSKQSQILLDTSNEQESLAANIDYLQIQKTERHNELQQIQNEIFLLQQERDILQNQVWELLQQIETVNQEPISINTSEQEGTFFSFSDILENLDKIDAKNDTSQALPEEWHTLLKQLPSHEIQVLKIIIGQDNPQASIKKIAEANITMPNLLIDSINERANDTIGELIIETDLDV…
WP_011317276.1	Trichormus variabilis FACHB-319	hypothetical protein	MQQVIVSNRFILGIVAFSVSFGLSLVPKWNFSQAFFTGLITVVATYAAALFVDKRRRNYELLLLSSLRKRIQETEGLKSRLAREIEQLETHRSLLYTESQQLKNQILDGRSQRDSLHRDLGVFASQRKQIESEIANLKSIICSLEENQIELNNSLSTLASEKRRLESNHHVFRTEITQLQAQISDLNQEKQELENSITLLGRIKPQLEEKLYELRITIQNLESEKNKQSQILLDTSNEHERLAANIDYLQSQKTERHNELQQIQNEIFLLQQERDSLQNQVWELLQQIETFNQESISVNTSEQAGTFFPFLDVLENLDKLDAENDTTSPALPEEWHTLLKQLPSHEIQVLKVIIEQDNPQASIKKIAEANITMPNLLIDSINERANDTIGELIIETDID…
WP_190456956.1	Cylindrospermum sp. FACHB-282	hypothetical protein	MQSAIVSNRLILGLAAFSVSFGLSLVPNWDFTKAFLTGIITVLATYAAALFVDKRRRNYEMLILSSLHKRIKELEGLKSRIFREINQIEQHNNLLYAESKQLQNQIAECRSQRDSLHRELSTFIGQKKQLESEIFILKTEFNSLEKNKLELNNSVSILTSEKRRLELNCHTSRAELTQLQMQIDELQQERQEVESNLTLLGRLKPQLEEKLYELRIEIQDLEADTIKQNQLLIATKTEKENIEIILNSLQTQTAGQQAELDQLQGQVALLQDERDILQSQVWELLQQMETFNQEPLLDTAEEDSIELFPFAELLEPLETENTQLDASENLPEEWTDLLENLPGYEIQILKAIVEKNNPQAIIKQIAEANITMPNLLIDSINERANDTIGELIIQTTAEI…
WP_190388008.1	Aphanizomenon flos-aquae FACHB-1171	hypothetical protein	MTLITNNSNNLTTIKPSKMQPTIVSHRVVLGIIAFSISFGLSLVPNWDISKAFFTGIITVLATYAAAFLVDKRRRSDELRMIGSLQRRIRDIEGLKSRILKEIHQLEEYRNLLYTETQQLENQIGDCRSQRDGLHRDIGTLAAQKKQIETELNNLQDEFKNLDNSNIELNNICNNLIVEKRRLEVNCNASRAELHQIQPQLETIKQQKKSLENDVILLERLKPQLEEKLYELRIEVQNQELEIARQNDLLLQTNTAINSLENTVNALQNRTIEQKSETNELQNQISFLQNERDLLQNQVWELLQQIETINPQILPDNEENDLELFPFDELLEPLDNQDYYTDNLPKEWDDFLKHLPVDKIQVLQAILEGDNPKATIKQIAEANITTPNLLINAINDIAS…
WP_171815811.1	Anabaena cylindrica FACHB-243	hypothetical protein	MHSAIISNRLILGISAFSVSFGLSLVPNWDFNKAFFTALITVLATYSAALFVDKRRRNYEMLILSSLHKRIRELEGLKYRIVREIKQIDEHRNILYTESQHLQNQIAESRNQRDIIHRELGSYAGQKKQLESEINTLQNEIHYLKSSAEELDQTCSHLTAEKRRLELNSNVSRSELTQLQSQIEAFKQEKQEIESNLTLVNRLKPQLEEKLYELRTEIQELEIKISQRNNLLIDTTTAREIVANNLANLQIQTQTQQAEINQLQNQIALLQDERDLLQNQVWELLQNMETLNPETLSENIQENEIELFPFDELLETIDSQPQTSNLPPEWSHFLENLPTYEIQVLKAIVEEDNPKAIIKQIAEEHITMPNLLIDSINEIANNTLGELIIETGEEIPEIY…
WP_073645641.1	Nostoc calcicola FACHB-3891	hypothetical protein	MQSVTISNRFILGIVAFSVSFGLSLVPNWDFNKAFLTGIITAFIIYGAALFVDKRRRNYEMFVLGSLRKRIKEMEGLKARIVREINQIEEHHNLLYAESKQLQNQVTENRSQRDSLHREVRTFAGQKKQLETEINSLQIELNNLEKNQAELNDAFSNLAAEKRRLESNCNVSRAEITQLQSQISELQQQQQEIESNLTLLGRLKPQLEEKLYELRIAIQELEIKVNKENQLLVATMGEREKIQALLNSSQTQIATQKEELQQLQGQVSLLQEERDLLQNQVWELLQQAETFNPEPLLDNSTEDDLELFPFTEIVESSATIGSPEIDTSEYIPEEWTNFLENLPGYELQVLKAIVEEDNTKAAIKKIAEANITMPNLLIDSINERANDTIGELIIDSDSE…
WP_190682302.1	Nostoc sp. FACHB-110	hypothetical protein	MQAVILSNRFLLGIVAFSVSFGLSLVPNWDFGRAFLTAIISVLATYAAALFVDKRRRNHEMLVLLTLRKRIKEQEALKNRIYREIKQIEEHRSLIYAESQQLQNQINESRNQRDSLHRELGNCASQKKQLETEANNLKNTIQTLEKTHTDLSNSCANLTAEKRRLELNSNVLRAEMAQLQTQIETLRQDKAEIDNSLTLLGRLKPQLEEKMYELRIEIQELEILISQQNQILTNTNTEKNIIVNNITELNHQIAAKQSELQQLTGQISVLHSERDLLQNQVWELLQQTETFNLENIADNIATEDEIELFPFADLIAPSEEINENLPEEWTNLLEKLPGHEIEVLRAIIQEDNPKAIIKQIAEANITMPNLLIDSINERANDALGELIIEPGEDTPEIYQ…
WP_190694844.1	Nostoc sp. FACHB-145	hypothetical protein	MQAVILSNRFLLGIVAFSVSFGLSLVPNWDFSRAFLTGIITVLATYAAALFVDKRRRNHEMLVLVSLRKRIKEQEALKKRTYQEIKQIEEHRSLLYAESQQLQNQIAESRNQRDSLHRELGNFATQKKQLETEANNLKNTIQTLEQTNTELSNTCSNLTAEKRRLELNSNVSRAEIAQLQTQIETLRQEKEEVENSLTLLGRLKPQLEEKMYELRIKIQEMEIVVNQQNQILASIKEERETIISSLNTINQQITDKETQLQQLNGQVSVLQSERDLLQNQVWELLHQTETLNLENISDITENISTDDEIEIFPFADLIAPSEEPDENLPEEWSNLLEKLPGHEIAVLKAIIQEDNPKPIIKQIAEANITMPNLLIDSINERANDIIGELIIEPGEDNPE…
WP_190694844.1	Nostoc sp. FACHB-152	hypothetical protein	MQAVILSNRFLLGIVAFSVSFGLSLVPNWDFSRAFLTGIITVLATYAAALFVDKRRRNHEMLVLVSLRKRIKEQEALKKRTYQEIKQIEEHRSLLYAESQQLQNQIAESRNQRDSLHRELGNFATQKKQLETEANNLKNTIQTLEQTNTELSNTCSNLTAEKRRLELNSNVSRAEIAQLQTQIETLRQEKEEVENSLTLLGRLKPQLEEKMYELRIKIQEMEIVVNQQNQILASIKEERETIISSLNTINQQITDKETQLQQLNGQVSVLQSERDLLQNQVWELLHQTETLNLENISDITENISTDDEIEIFPFADLIAPSEEPDENLPEEWSNLLEKLPGHEIAVLKAIIQEDNPKPIIKQIAEANITMPNLLIDSINERANDIIGELIIEPGEDNPE…
WP_190592876.1	Anabaena sp. FACHB-83	hypothetical protein	MQAVMVSNRFLLGVVAFSVSFGLSLVPNWNFGQAFLTGIITVLATYTAALFVDKRRRHHEMLVLTTLRKRIKEQESLKNRIYREIKQIEEHHNLLYAENQKLQNQIAESRNQRDSLHRELSNFAGQKKQLEAETNNLKNTIQTLEQTNTELSNICANLTAEKRRLELHSNVSHAEIAQLQTQLHELRQDKQEIESNLTLLGRLKPQLEEKMYELRVEIQELETVVHQQNKLLADITTEKNNITNSLTELHQQINDKQSDIQQLNSQILILQGERDLLQSQIWDLLQQTETLNLEPIPINLSLEDEPELFPFADLIAPSEDPSEDLPEEWTNLLEKLPGHEIEVLKAILQADNPKASIKQIAEANITMPNLLIDSINDRANDTIGELIIEPGEDTPSVYP…
WP_190592876.1	Nostoc sp. FACHB-87	hypothetical protein	MQAVMVSNRFLLGVVAFSVSFGLSLVPNWNFGQAFLTGIITVLATYTAALFVDKRRRHHEMLVLTTLRKRIKEQESLKNRIYREIKQIEEHHNLLYAENQKLQNQIAESRNQRDSLHRELSNFAGQKKQLEAETNNLKNTIQTLEQTNTELSNICANLTAEKRRLELHSNVSHAEIAQLQTQLHELRQDKQEIESNLTLLGRLKPQLEEKMYELRVEIQELETVVHQQNKLLADITTEKNNITNSLTELHQQINDKQSDIQQLNSQILILQGERDLLQSQIWDLLQQTETLNLEPIPINLSLEDEPELFPFADLIAPSEDPSEDLPEEWTNLLEKLPGHEIEVLKAILQADNPKASIKQIAEANITMPNLLIDSINDRANDTIGELIIEPGEDTPSVYP…
WP_016867105.1	Fischerella sp. FACHB-380	hypothetical protein	MLKTSNMQSAIVSNRLILGVVAFGASFGLGLVFSWDLKNAFLTGIITIFSTYLAALFIDKRRRASEMLVLDSLHRRIKELEGLKSRVVAEVNQLESHHSLLYQESNKLQNQIIERRNQRDSLNRELSSYIIEKKQLEAQINQLQNEIQELEKAKLEHNNSLSAINAEKRRLELNCSVSKAEINQLNNQLCELLQQRQDLESNLTLLERLKPQLEEKLYEMRLQVQELEAANQQQNQLLTDKKLEAENIEINLNSLKAEVAEQQNKIQQLQSQISLLQDERDHLQSQVWELLQQIENLDSNNVLAKNQEEDVDVFPFADLLDTVNDVDVSNDSEEFSSEWTDFIDKISDCEIQVLKAIIEDENPNGAIKKIAEANITMPNLLIDSINEKANNTIGELLID…
WP_190983148.1	Nostoc sp. FACHB-280	hypothetical protein	MQAVMVSNRFLLGVVAFSVSFGLSLVPNWNFGQAFLTGIITVLATYTAALFVDKRRRHHELLVLTTLRKRIKEQESLKNRIYREIKQIEEHHNLLYAETQKLQNQIAESRNQRDSLHRELSNFAGQKKQLEAETNNLKNTIQTLEKTNTELSNICTNLSAEKRRLELHSNVSHAEIAQLQTQLNELRQDKQEIESNLTLLGRLKPQLEEKMYELRLEIQELENSVNQQNQLLADITTEKNKITNSLTELHQQKIDKQSEIEQLNSQILILQGERDLLQSQIWDLLQQTETLNLEPIPINLSLEDEPELFPFADLIAPSEDPSEDLPEEWTNLLEKLPGHEIEVLKAILQADNPKTTIKQIAEANITMPNLLIDSINDRANDTIGELIIEPGEDNPEVYS…
WP_190466898.1	Anabaena azotica FACHB-119	hypothetical protein	MRPVIVSNRFILGIVAFSVSFGLSLVPTWNFRQAFFTGVITVVATYTAALFVDKRRRNFELLLLSSFRKRIQETEGLKSRLAREIEQLEIHRSLLYTETKQLQNQILECRNQRDSLHRDLGVFASQRKQIESEVNSLKNAITILEQNQVELNNTLSTLAAEKRRLEVHCHSQLAEITQLQTQISDLQQEKQEIENSLTLLGRIKPQLEEKLYELRITIQDLETEKEKQNKILIETSNEKEAIAANINYLETQKTERHTELEQLQNEILLLQQERDILQNQVWELLQQVETFNQENIAVNPEAPEGEFFPFSDILENLDNENNTDKTLPEEWHTFFRQLPNHEIQVLKSIVEQDNPKQSIKKIAEANITMPNLLIDSINERANDTIGELIIETELEVPRI…
WP_190962509.1	Nostoc muscorum FACHB-395	hypothetical protein	MQSVTISNRFILGIVAFSVSFGLSLVPSWDFNKAFLTGLITAATIYTTALFVDKRRRNYEMFVLGSLRKRIKEMEGLKARVVREINQIEQHHNLLYAESQQLQNQVTESRNQRDSLHRELRTFTGQKKQLETEINTLQIEINNLQKNQTELNNAFSILTAEKRRLESNCNVSRAEITQLQSQISELQQEKQEVESNLTLLGRLKPQLEEKLYELRIAIQELEVETTQKNQLLVATKTERENIQAILHSSQTQLAEHKAELQQLQGQISLLQEERDSLQNQVWELLQQLETFNQEPLADNFQEDDTELFPFSEIMETTAVINKSEIDTSENIPEEWTHFLENLPEYELQVLKAIVEQDNPKAAIKKIAEANITMPNLLIDSINERANDTIGELIINSDSE…
WP_190592876.1	Aulosira sp. FACHB-615	hypothetical protein	MQAVMVSNRFLLGVVAFSVSFGLSLVPNWNFGQAFLTGIITVLATYTAALFVDKRRRHHEMLVLTTLRKRIKEQESLKNRIYREIKQIEEHHNLLYAENQKLQNQIAESRNQRDSLHRELSNFAGQKKQLEAETNNLKNTIQTLEQTNTELSNICANLTAEKRRLELHSNVSHAEIAQLQTQLHELRQDKQEIESNLTLLGRLKPQLEEKMYELRVEIQELETVVHQQNKLLADITTEKNNITNSLTELHQQINDKQSDIQQLNSQILILQGERDLLQSQIWDLLQQTETLNLEPIPINLSLEDEPELFPFADLIAPSEDPSEDLPEEWTNLLEKLPGHEIEVLKAILQADNPKASIKQIAEANITMPNLLIDSINDRANDTIGELIIEPGEDTPSVYP…
WP_190934576.1	Nostoc sp. FACHB-133	hypothetical protein	MQSVTISNRFILGIVAFSVSFGLSLVPSWDFNKAFLTGLITAATIYATALFVDKRRRNYEMFVLGSLRKRIKEMEGLKARVVREINQIEEHHNLLYAESQQLQNQVTESRNQRDSLHRELRTFTGQKKQLETEINTLQTEINNLQKNQTELNNAFSILTAEKRRLESNCNVSRAEITQLQSQISELQQEKQEVESNLTLLGRLKPQLEEKLYELRIAIQELEVETTQKNQLLVATKAERENIQAILHSSQTQLAEHKAELQQLQGQISLLQEERDSLQNQVWELLQQLETFNQEPLTDNFQEDDTELFPFSEIMETTAVINKSEIDTSENISEEWTNLLENLPGYELQVLKAIVEQDNPKAAIKKIAEANITMPNLLIDSINERANDTIGELIINSDSE…
WP_190939207.1	Nostoc flagelliforme FACHB-838	hypothetical protein	MQSVMISNRFILMIVAFSVSFGLSLVPSWDFNKAFLTAVITAATIYTAALFVDKRRRNYEMFVLTSLRKRIKDMEGLKARVVREINQIEEHHNSLYAESQQLQNQVTESRNQRDSLHRELRTFAGQKKQLESEINSLQAEINNLQKNQAELNNAFSVLTSEKRRLESNCNVSRAEITQLQSKISELQQEKQEIESNLTLLGRLKPQLEEKLYELRIAIQELEVETSQKNQLLIATKTERENIQAILSSSQTQLAEQKAELQQLQGQVSLLQEERDSLQNQVWELLQQVETFNSEPLSDNFQEDDIELFPFSELIETSTTADISDSQISENLPEEWANFLENLPGHELQVLKAIVEQDNPNGAIKKIAEANITMPNLLIDSINERANDTIGELIINSDSE…
WP_190882053.1	Nostoc sp. FACHB-973	hypothetical protein	MQSVTISNRFILGIVAFSVSFGLSLVPNWDFNKAFLTGIITAFIIYGAALFVDKRRRNYEMFVLGSLRKRIKEMEGLKARIVREINQIEEHHNLLYAESKQLQNQVTENRSQRDSLHREVRTFAGQKKQLETEINSLQIELNNLEKNQVELNDAFSLLAAEKRRLESNCNVSRAEITQLQSQISELQQQQQEIESNLTLLGRLKPQLEEKLYELRIAIQELEIKVNKENQLLIATITEREKIQALLNSSQTQIATQKEELQQLQGQVSLLQEERDLLQNQVWELLQQAETFNPEPLSDNSTEDDLELFPFTEIIESSATIDSLEVDTSEHIPEEWTNFLENLPGYELQVLKAIVEQDNTKAAIKKIAEANITMPNLLIDSINERANDTIGELIIDSDSE…
WP_190589253.1	Aphanizomenon sp. FACHB-1399	hypothetical protein	MTLITNNSNNLTTIKPSKMQPTIVSHRVVLGITAFSISFGLSLVPNWDISKAFFTGIITVLATYAAAFLVDKRRRSDELRMIGSLQRRIRDIEGLKSRILKEIHQLEEYRNLLYTETQQLENQIGDCRSQRDGLHRDIGTLAAQKKQIETELNNLQDEFKNLDNSNIELNNICNNLIVEKRRLEVNCNASRAELHQIQPQLETIKQQKKSLENDVILLERLKPQLEEKLYELRIEVQNQELEIARQNDLLLQTNTAINSLENTVNALQNRTIEQKSETNELQNQISFLQNERDLLQNQVWELLQQIETINPQILPDNEENDLELFPFDELLEPLDNQDYYTDNLPKEWDDFLKHLPVDKIQVLQAILEGDNPKATIKQIAEANITTPNLLINAINDIAS…
WP_190589253.1	Aphanizomenon sp. FACHB-1401	hypothetical protein	MTLITNNSNNLTTIKPSKMQPTIVSHRVVLGITAFSISFGLSLVPNWDISKAFFTGIITVLATYAAAFLVDKRRRSDELRMIGSLQRRIRDIEGLKSRILKEIHQLEEYRNLLYTETQQLENQIGDCRSQRDGLHRDIGTLAAQKKQIETELNNLQDEFKNLDNSNIELNNICNNLIVEKRRLEVNCNASRAELHQIQPQLETIKQQKKSLENDVILLERLKPQLEEKLYELRIEVQNQELEIARQNDLLLQTNTAINSLENTVNALQNRTIEQKSETNELQNQISFLQNERDLLQNQVWELLQQIETINPQILPDNEENDLELFPFDELLEPLDNQDYYTDNLPKEWDDFLKHLPVDKIQVLQAILEGDNPKATIKQIAEANITTPNLLINAINDIAS…
WP_190388008.1	Aphanizomenon flos-aquae FACHB-1290	hypothetical protein	MTLITNNSNNLTTIKPSKMQPTIVSHRVVLGIIAFSISFGLSLVPNWDISKAFFTGIITVLATYAAAFLVDKRRRSDELRMIGSLQRRIRDIEGLKSRILKEIHQLEEYRNLLYTETQQLENQIGDCRSQRDGLHRDIGTLAAQKKQIETELNNLQDEFKNLDNSNIELNNICNNLIVEKRRLEVNCNASRAELHQIQPQLETIKQQKKSLENDVILLERLKPQLEEKLYELRIEVQNQELEIARQNDLLLQTNTAINSLENTVNALQNRTIEQKSETNELQNQISFLQNERDLLQNQVWELLQQIETINPQILPDNEENDLELFPFDELLEPLDNQDYYTDNLPKEWDDFLKHLPVDKIQVLQAILEGDNPKATIKQIAEANITTPNLLINAINDIAS…
WP_190714182.1	Anabaena lutea FACHB-196	hypothetical protein	MTLVKHNSENFNTLRTSKMQSAIISNRLILGIAAFSVSFGLSLVPNWDFTKALITGMITVLATYSSALFVDKRRRNYEMLVLSSLHRKIREREGLKSRIAREIKQIEEHRTILYSESQQLQNQIAECRNQRDSLHRDLGTFAGQKKQLESEISILSTELHNLENTTEELKNNCSTLSAEKRRLELNCHSLRAEITQLQTQVDAFQEERQEIESNLTLLGRLKPQLEEKLYELRIELQELEMQIVQENNLLVDTKTTRENLDNNLIALQKQTAAQQSELNQIQNQISLLQSERDSLQSQVWELLQQMDTINQEIGNENPQEEDIDLFPFDQLLEPLSLLDYEPNTSDNLPTEWTDFLENLPAYEVQVLKAIVEQDNPKPIIKQIAEANITMPNLLIDSIN…
WP_190649172.1	Anabaena variabilis FACHB-164	hypothetical protein	MQSAIISNRLILGIAAFSVSFGLSLVPNWDFTKALITGMITVLATYSSALFVDKRRRNYEMLVLSSLHRKIREREGLKSRIAREIKQIEEHRTILYSESQQLQNQIAECRNQRDSLHRDLGTFAGQKKQLESEISILSTELHNLENSTEELKNNCSTLSAEKRRLELNCHGLRAEITQLQTQVDAFQEEKQEIESNLTLLGRLKPQLEEKLYELRIELQELEMQIVQENNLLVDTKTIRENLDNNLIALQNQTAAQQAELNQIQNQVSLLQSERDSLQSQVWELLQQMDTINQETGNENTQEDDIDLFPFDQLLEPLSPIDYEPNTSDNLPTEWTDFLENLPAYEIQVLKAIVEQDNPKPIIKQIAEANITMPNLLIDSINEIANNTIGELIIETEQEI…
WP_029637651.1	Scytonema hofmannii FACHB-248	hypothetical protein	MQSAMVSNRFVLLGIVAFSVSFGLSLVPTWDFSKAFLTGAITVISSYAAALFVDNIRRNHEMLVLGSLHKRIKELEGLKSRLVREINQIEEHRVLLYTESNQLQNQVSERHNQRDSLNRELSSFVGQKKQLEVEISLLQTELNKLDKSKVELNNSFSALTAEKRRLELNCNLSRAEITKLQTQISELQQEKQDTESNLTLLERLKPQLEERLYELRVEMQELENQVTQHKELILNKKSERENTEASLSLLKTQITEQKLELNHLQEQILLLQQERDLLQNQVWELLQQTETYNQQPFTENEREEDVNLFPFSDLIDLEIITEDTSDLPQEWTKLLEQLPDYEIQVLKVIVEQENPQAAIKHIAEKNITMPNLLIDSINQRANDTINELIIDLNLEIPQI…
WP_190969008.1	Nostoc spongiaeforme FACHB-130	hypothetical protein	MQAVMVSNRFLLGVVAFSVSFGLSLVPNWNFGQAFLTGIITVLATYTAALFVDKRRRHHELLVLTTLRKRIKEQESLKNRIYREIKQIEEHHNLLYAENQKLQNQISESRNQRDSLHRELSNFAGQKKQLEAETNNLKNTIQTLEQTNTELSNICANLTAEKRRLELHSNVSHAEIAQLQTQLHELRQDKQEIESNLTLLGRLKPQLEEKMYELRVEIQELETVVNQQNQLLADITTEKNNITNSLTELHQQKINHQSEIDQLNSQILILQGERDLLQSQIWDLLQQTETLNLEPIPINLSLEDEPELFPFADLIAPSEDTSEDLPEEWTNLLEKLPGHEIEVLRAILQADNPKASIKQIAEANITMPNLLIDSINDRANDTIGELIIEPGEDTPSVYP…
WP_190948431.1	Nostoc punctiforme FACHB-252	hypothetical protein	MQSVTISNRLILGIVAFSVSFGLSLVPNWDFNKAFLTGIITAFIIYGAALFVDKRRRNYEMFLLGSLRKRIKEMEGLKARIVKEINQIEEHHRLLYTDSQQLQNQVIENRSQRDSLNRDVRTLAGQKKQLETEINNLQIELSNLQKNHTELTDAFTNLTGEKRRLESNCHVSRAEITQLQNQISELQQQKEEIESNLTLLGRLKPQLEEKLYELRIESQELEIKVNKENELLVAKTSERKNIQAILNSSQTQISKQKEELEQLKGQISLLQEERDLLQNQVWELLQQAETFNPEPLAEDTKEDDIELFPFTEIIQSPATTDSLEINTSEDIPEEWTTFLENLPGYELQVLKAIVEGDNIQATLKKIAEANITMPNLLIDSINERANDTIGELIIDPESE…
WP_190894832.1	Nostoc foliaceum FACHB-393	hypothetical protein	MQSVMISNRFILGIVAFSVSFGLSLVPNWDFNKAFLTGLITAVTIYAAALFVDKRRRNYEMFILGSLRKRIKEMEELKARVVREINQIEEHHNLLYSESQQLQNQVTESRNQRDSLHRELRTFAGQKKQLETEIGSLQTEINNLQKNQAELNNAFSVLTAEKRRLESNCNVSRSEITHLQSQISELQQEKQEIESNLTLLGRLKPQLEEKLYELRIAIQELEVETTQKNQLLVATKTERENIQAILNASQTQLAEQKAELQQLQGQISLLQEERDLLQNQVWELLQQIETFNPEPLSDNSQENDNELFPFSEIMETTEIKNTSEVDISDNLPEEWTNFLENLPVYELEVLKAIVKEDNPKAAIKKIAEANITMPNLLIDSINERANDTIGELIIDSNSE…
WP_190894832.1	Nostoc linckia FACHB-391	hypothetical protein	MQSVMISNRFILGIVAFSVSFGLSLVPNWDFNKAFLTGLITAVTIYAAALFVDKRRRNYEMFILGSLRKRIKEMEELKARVVREINQIEEHHNLLYSESQQLQNQVTESRNQRDSLHRELRTFAGQKKQLETEIGSLQTEINNLQKNQAELNNAFSVLTAEKRRLESNCNVSRSEITHLQSQISELQQEKQEIESNLTLLGRLKPQLEEKLYELRIAIQELEVETTQKNQLLVATKTERENIQAILNASQTQLAEQKAELQQLQGQISLLQEERDLLQNQVWELLQQIETFNPEPLSDNSQENDNELFPFSEIMETTEIKNTSEVDISDNLPEEWTNFLENLPVYELEVLKAIVKEDNPKAAIKKIAEANITMPNLLIDSINERANDTIGELIIDSNSE…
WP_190958975.1	Nostoc sp. FACHB-857	hypothetical protein	MQSVTISNRFILGIVAFSVSFGLSLVPNWDFNKAFLTGIITAFIIYGAALFVDKRRRNYEMFILGSLRKRIKEMEGLKARIVKEINQIEEHHSLLYAESQQLQNQVIENRSQRDSLNREVRTLAGQKKQLETEISNLQIELSNLEKNHAELSNAFTNLTGEKRRLESNCHISRTEIAQLQSQISEFQQQKEEIESNLTLLGRLKPQLEEKLYELRIEIQELEIKVNKENELLVAKTTERENIQAILNSSQTQIAQQKEELQQLQGQVSLLQEERDLLQNQVWELLQQSENFNSEPLVDNFKEDDIELFPFTEIIEPATKIDSPEINTLENIPEEWTNFLENLPGYELQVLKAIVEEDNIKATLKKIAEANITMPNLLIDSINERANDTIGELIIDADSE…
WP_190388008.1	Aphanizomenon flos-aquae FACHB-1416	hypothetical protein	MTLITNNSNNLTTIKPSKMQPTIVSHRVVLGIIAFSISFGLSLVPNWDISKAFFTGIITVLATYAAAFLVDKRRRSDELRMIGSLQRRIRDIEGLKSRILKEIHQLEEYRNLLYTETQQLENQIGDCRSQRDGLHRDIGTLAAQKKQIETELNNLQDEFKNLDNSNIELNNICNNLIVEKRRLEVNCNASRAELHQIQPQLETIKQQKKSLENDVILLERLKPQLEEKLYELRIEVQNQELEIARQNDLLLQTNTAINSLENTVNALQNRTIEQKSETNELQNQISFLQNERDLLQNQVWELLQQIETINPQILPDNEENDLELFPFDELLEPLDNQDYYTDNLPKEWDDFLKHLPVDKIQVLQAILEGDNPKATIKQIAEANITTPNLLINAINDIAS…
WP_190388008.1	Aphanizomenon flos-aquae FACHB-1265	hypothetical protein	MTLITNNSNNLTTIKPSKMQPTIVSHRVVLGIIAFSISFGLSLVPNWDISKAFFTGIITVLATYAAAFLVDKRRRSDELRMIGSLQRRIRDIEGLKSRILKEIHQLEEYRNLLYTETQQLENQIGDCRSQRDGLHRDIGTLAAQKKQIETELNNLQDEFKNLDNSNIELNNICNNLIVEKRRLEVNCNASRAELHQIQPQLETIKQQKKSLENDVILLERLKPQLEEKLYELRIEVQNQELEIARQNDLLLQTNTAINSLENTVNALQNRTIEQKSETNELQNQISFLQNERDLLQNQVWELLQQIETINPQILPDNEENDLELFPFDELLEPLDNQDYYTDNLPKEWDDFLKHLPVDKIQVLQAILEGDNPKATIKQIAEANITTPNLLINAINDIAS…
WP_190589253.1	Aphanizomenon flos-aquae FACHB-1249	hypothetical protein	MTLITNNSNNLTTIKPSKMQPTIVSHRVVLGITAFSISFGLSLVPNWDISKAFFTGIITVLATYAAAFLVDKRRRSDELRMIGSLQRRIRDIEGLKSRILKEIHQLEEYRNLLYTETQQLENQIGDCRSQRDGLHRDIGTLAAQKKQIETELNNLQDEFKNLDNSNIELNNICNNLIVEKRRLEVNCNASRAELHQIQPQLETIKQQKKSLENDVILLERLKPQLEEKLYELRIEVQNQELEIARQNDLLLQTNTAINSLENTVNALQNRTIEQKSETNELQNQISFLQNERDLLQNQVWELLQQIETINPQILPDNEENDLELFPFDELLEPLDNQDYYTDNLPKEWDDFLKHLPVDKIQVLQAILEGDNPKATIKQIAEANITTPNLLINAINDIAS…
WP_190905758.1	Anabaena catenula FACHB-362	hypothetical protein	MTLVKHNSENFNTLRTSKMQSAIISNRLILGIAAFSVSFGLSLVPNWDFTKALITGMITVLATYSSALFVDKRRRNYEMLVLSSLHRKIREREGLKSRIAREIKQIEEHRTILYSESQQLQNQIAECRNQRDSLHRDLGTFAGQKKQLESEISILNTELHNLENSTEELKNNCSTLSAEKRRLELNCHSLRAEITQLQTQVDAFQEEKQEIESNLTLLGRLKPQLEEKLYELRIELQELEMQIVQENNLLIDTKTTRENLDNNLISLQNQTAAQQAELNQIQNQISLLQSERDSLQSQVWELLQQMDTINQETGNENTQEDDIDLFPFDQLLEPLSPIDYEPNTLDNLPTEWTDFMENLPAYEIQVLKAIVEQDNPKPIIKQIAEANITMPNLLIDSIN…
WP_190388008.1	Aphanizomenon flos-aquae FACHB-1287	hypothetical protein	MTLITNNSNNLTTIKPSKMQPTIVSHRVVLGIIAFSISFGLSLVPNWDISKAFFTGIITVLATYAAAFLVDKRRRSDELRMIGSLQRRIRDIEGLKSRILKEIHQLEEYRNLLYTETQQLENQIGDCRSQRDGLHRDIGTLAAQKKQIETELNNLQDEFKNLDNSNIELNNICNNLIVEKRRLEVNCNASRAELHQIQPQLETIKQQKKSLENDVILLERLKPQLEEKLYELRIEVQNQELEIARQNDLLLQTNTAINSLENTVNALQNRTIEQKSETNELQNQISFLQNERDLLQNQVWELLQQIETINPQILPDNEENDLELFPFDELLEPLDNQDYYTDNLPKEWDDFLKHLPVDKIQVLQAILEGDNPKATIKQIAEANITTPNLLINAINDIAS…
WP_190914317.1	Nostoc sp. FACHB-892	hypothetical protein	MQSVTISNRFILGIVAFSVSFGLSLVPNWDFNKAFLTGLITAVTIYAAALFVDKRRRNYEVFVVGSLRKRIKEMEGLKARVVREINQIEEHHNLLYAESQQLQNQVTESRNQRDSIHRELRTFAGQKKQLEAEINILQTEINNLQKTQTELNNAFSVLAAEKRRLESNCNVSRSEITHLQSKISELQQEKQEIESNLTLLGRLKPQLEEKLYELRIAIQELEVETTQKNQLLVATKTERENIQAILNSSQTQLVEQKAELQQLQSQVSLLQEERDSLQNQVWELLQQIETFNPEPLVDNSKEDDTELFPFSEIIETTTVLDSSEVKTSENLPKEWTDFLENLPVYELEVLKAITEQENPKAAIKKIAEANITMPNLLIDSINERANDTIGELIINTDSE…
WP_190601731.1	Richelia sinica FACHB-800	hypothetical protein	MTLITTNHSDNLTTLKTSKMQSTTISNRLMLGLAAFSVSFGLSLVPNWDFTKAFVTGIITVLSTYSAALFVDKRRRIEEIRIFGSLHRKIRELEGLKSRIIHEVQQLEEYQNILYKETQQLQNQITECRSQRDSLHRDIGTLAGQKKQVETDIYNFKTEIQNLENDVLSLNNSCTNLNAEKRRLEVTCNASRTEISQLQAQIEAFQQEKQEVENNLTLLGRLKPQLEEKLYELRIEIQQLEIAISQGNQSLADTKTSQEKLEHQIKSLETETTTKQTEIQQLESQISLLQDERDLLQNQVWDLLHQLETLNTEQLSTSHSVVVELDEDIDDIEFFPFDELLQPVESLDSPSQKLDHLPQEWNNFFQKLPEHEIQVLRALAEQDNPKATIKQIAEAHITM…
WP_190958975.1	Nostoc paludosum FACHB-159	hypothetical protein	MQSVTISNRFILGIVAFSVSFGLSLVPNWDFNKAFLTGIITAFIIYGAALFVDKRRRNYEMFILGSLRKRIKEMEGLKARIVKEINQIEEHHSLLYAESQQLQNQVIENRSQRDSLNREVRTLAGQKKQLETEISNLQIELSNLEKNHAELSNAFTNLTGEKRRLESNCHISRTEIAQLQSQISEFQQQKEEIESNLTLLGRLKPQLEEKLYELRIEIQELEIKVNKENELLVAKTTERENIQAILNSSQTQIAQQKEELQQLQGQVSLLQEERDLLQNQVWELLQQSENFNSEPLVDNFKEDDIELFPFTEIIEPATKIDSPEINTLENIPEEWTNFLENLPGYELQVLKAIVEEDNIKATLKKIAEANITMPNLLIDSINERANDTIGELIIDADSE…
WP_190832681.1	Iningainema sp. BLCCT55	hypothetical protein	MQPATSSNRIMIGIIAFSVSFGLSLVLNWNFNQALFTGAIAVPATYLAALFVDKRRRNSEMLLLDSLSRRIRELEGLKNRVVEEVNRLEAHRSLLYKESTQLQNQITDRRCQRDSLNRELSSFIGEKKQLEVKVNYLQTEIHNLEKNKVELNNTFTSLAAEKRRLDLNYNLSRSEITQVQKQIGELEQQKQELENSVTLLNRLKPQLEEKLHELREQIQKLETQVNKQNKLLSSQRQEKENIENKLKSLQTQIGEEQTQLENLQGQVGVLQAERDQLQSQVWELLQQVNTLEQEPLYNDSDVSNNVDLFPFADLIESLEPVATIGGKTELPLEWTNLIKHLREHEIQVLKAIIEQENPYATIKKIAEENITMPNILIDAINEHANDTIGELIINPSSEP…
WP_191759055.1	Komarekiella sp. clone 1	hypothetical protein	MQSVMVSNRFILGIVAFSVSFGLSLVPSWDFNKAFITGVITVLATYTAALFVDKRRRNHEMLVLGSLRKRIKEMEGLKFRIVREINQIEEHRSLLYAESKQLQNQVTECRNQRDSLNRELSTFAGQRKQLDAEINNLKTELYNLDKSKIELNNSFSTLTAEKRRLELNYNTSRAEITQLQTQICELQQEKRELESNLTLLGRLKPQLEEKLHELRIKIQELETEATKENQLLVATTNARANIEASLNSFQTQIVSQKVELNHLQEQITLLQEERDLLQNQVWELLQQVETINPPETLPEDAQRDNLELFTFSELIEPLELINTQVDISENLPDEWNNFLEKLPGHEMQVLKAIVEQDNPKIAIKQIAEANITMPNLLIDSINERASDTIGELIIEPNLD…
WP_192219938.1	Microcoleus sp. FACHB-SPT15	hypothetical protein	MLINRILLGSVAFGVSFVFGLLANSGKIDKALITGAISVPASFAGVLVTEKQRTKREKLYKNSLSAQIQELEGHQTQLQQSLSSVAASKKEAEASIDALQIERGQLMGRVSELNKQRDELNQDLASLHKQKQQIEGEAQTLQTELQTLLEQQIELHELLPAAKAEVREAQAGLATLQIELAPLQAQVTEQLQQKEQLTQDIAGLEAVEYQLTERSDTLQTQIQALLDQEIELNQSLTTKANELQSTETQKTSLQTEIEQLQAQVTEQRQRQGELHQEITTLEEQRNASQGGVQSLQTQVQALEQQQAELNQNLSAKTAELQTTETHKNALQAEIEQLEIRITEQLEQQKAIGLNIALLEEQEQELETRSQNLQTQVQSLEEEQGELSQTLTAQTEANRT…
WP_193198489.1	Nostoc sp. MG11	hypothetical protein	MQSVMVSNRFILGIVAFSVSFGLSLVPSWDLNKAFLTGVITVLATYTAALFVDKRRRNHEMLVLGSLRKRIKEMEGLKFRIVREINQIEEHHSLLYAESKQLQNQVTECRNQRDSLNRELSTFAGQRKQLDAEINNLKTELYHLDKSRTELNNSFSTLTSEKRRLELNYNTSRAEITHLQTQICEFQQEKQELESNLTLLGRLKPQLEEKLHELRIKIQQLETEITKENQLLVATTNARANIEASLNSFQTQIASQKVELNHLQEQITLLQEERDLLQNQVWELLQQVETIDPPESLPEDIQGENLDLFTFSGFEPLELINTKVDISENLPDEWNNFLEKLPGHEMQVLKAIVEQDNPKVAIKQIAEANITMPNLLIDSINERASDTIGELIIEPNLEI…
WP_193884043.1	Fortiea sp. LEGE XX443	hypothetical protein	MQAVMVSNRFLLGIVAFSVSFGLSLVPNWDFNKAFITGTITVLATYSAALFVDKRRRNHEMLVLVTLRKRIKEQEALKARIFREIKQIEEHRSLLYAESQQLQNQIAESRNQRDSLHRELGNFAGQKKQLETESNNLKNTIQTLEKTTTELSNTCANLTSEKRRLEVHNNVSRAEIVQLQTQISELRQDKQEIETNLTLLGRLKPQLEEKMYELRIEIQEMELVVNQQNQLLAATTTERDNIASNLNELNKQIGEKQSEIQQLNSQNLILQGERDLLQSQVWELLQQTETLGLEHVHENTQIEDEIEVFPFTALIASSEDTIDNLPEEWTNLLEKLPGHEIEVLKAIVQEDNPKTAIKQISEANITMPNLLIDSINDRANDIIGELIIDPGDDIPEVYQ…
WP_193944775.1	Nostoc sp. LEGE 12450	hypothetical protein	MQSVTISNRFILGIVAFSVSFGLSLVPSWDFNKAFLTGLITAATIYTTALFVDKRRRNYEMFVLGSLRKRIKEMEGLKARVVREINQIEQHHNLLYAESQQLQNQVTESRNQRDSLHRELRTFTGQKKQLETEINTLQIEINNLQKNQTELNNAFSILTAEKRRLESNCNVSRAEITQLQSQISELQQERQEVESNLTLLGRLKPQLEEKLYELRIAIQELEVETTQKNQLLVATKAERENIQAILHSSQTKLVEHKSELQQLQGQISLLQEERDSLQNQVWELLQQLETFNQEPLADNFLEDDTELFPFSEIMETTAVINNSEIDTSENIPEEWTNFLENLPGYELQVLKAIVEQDNPKAAIKKIAEANITMPNLLIDSINERANDTIGELIINSDSE…
WP_194144557.1	Nostoc sp. LEGE 12447	hypothetical protein	MQSVTISNRFILGIVAFSVSFGLSLVPSWDFNKAFLTGLITAATIYATALFVDKRRRNYEMFVLGSLRKRIKEMEGLKARVVREINQIEEHHNLLYAESQQLQNQVAESRNQRDSLHRELRTFTGQKKQLETEINILQTEINNLQKNQTELNNAFSILTAEKRRLESNCNVSRAEITQLQSQISELQQEKQEVESNLTLLGRLKPQLEEKLYELRIAIQELEVETTQKNQLLVATKTERENIQAILHSSQTQLAEHKVELQQLQGQIALLQEERDSLQNQVWELLQQLETFNQEPLVDNFQEDDTELFPFSEIMETTAVINNSEIETSENIPEEWTNFLENLLGYELQVLKAIVEQDNPKAAIKKIAEANITMPNLLIDSINERANDTIGELIINSDSE…
WP_194005949.1	aff. Roholtiella sp. LEGE 12411	hypothetical protein	MQSLMVSNRFILGIVAFSVSFGLSLVPSWDFNKAFLTSVITVLATYTAALFVDKRRRNHEMLVLGSLRKQIKEMEGLKSRIVREINQIEDHRSLLYSESKQLQNQVIECRNQRDSLNRELSTFAGQRKQLDAEISNLKTELHSLDKSKAELNNSFATLTTEKRRLEFNYNISNAEITQLQTKICELQQEKQEIESNLTLLGRLKPQLEDKLYELRIKIQELEIKTTKENQLLVATTNARENIEANLNSFQTQMASQQVELNHLQEQISLLQEERDLLQNQVWELLQQVETINSEPSSDDAQEDNLELFPFAELIEPLEIINSPVDISEKLPNEWNDFLEKLPGYEMQVLKAIVEQDNPKAAIKQIAEANITMPNLLIDSINEQANDTIGELIIEPNLEI…
MBE9032325.1	filamentous cyanobacterium LEGE 11480	hypothetical protein	MLKNRLLLSLVTGGIGFGLSLLILRDFKMAAYTGLMGFVASQAGVLVTSSQHEEHLRDRREELRGHIRALQQRRSNVYEELAQLQAQCAEFSHRAQQLQRSTVATPGNAAIQNPWTPKPTSTGSNGPSAQRVSWNLTEPRQSATDIELDELTQRIQALSAEEAALQAAIQDDLGAKQKAELHRTTSEAELQQLQAQIREQTALKQTLNQTILELEQQQQQLQSHIPQLQTQIHELEEYRTTIDAQIQSHKTAKPSAGETALQGAIDQMQSQIAALRGELSELETQIIDRRNQKQLLDQAIESQASNQATITAPPPAPTDPPAANTRLPAVTTTTTPAAPPPPAAKSTTSKAPSKAGQKTRTKPATTAPQTTDGLSTEWRVFKGKLQPYEFQALCAIALE…
WP_045869638.1	Tolypothrix sp. LEGE 11397	hypothetical protein	MHSAILSNRLFLGIVAFSVSFGLSLVPNWDYSKAFVTGIITVIATYAAALSVDRRRKNHEMLILSSLRKRIKELEELKSRIAREVHQIEEHRNSLYTESKNLQNKVAESRNQRDSIQRELSTFAGQKKQFEHEITVISTEIHNLEQNKTELNNSVSMLNAEKRRLELNCNVSRSEINQLQHQISELLQEKEEIENNLTLLGRLKPQIEEKLYELRIELQSLEVEFNQKNQLLLNTSNNPENVESNLNDVQTKIGEHQVELQKLQAQIFLLQEERDLLQSQVWELLQQLETLNPEPLADRRHEENVELFPFAELIEPLETIDIKPDTSEALSEEWYHFFEHLQNHEIDVIKALLSAENPQTTIKQIAEVNITMPNLLIDAINGKASDNLGELIINTNVEP…
MBE9050922.1	Nostocales cyanobacterium LEGE 11386	hypothetical protein	MQSAMVSNRYILGIVAFSVSFGISLVPNWDFNQALITGIITTLATYAAALFIDKRRRNYELLVLGSLRKRIKDMEGLKFRIVKEINQIEEHRNLLYAESRKLENQILECRNQRDILHRDLGTFAGQKKQLEAETSSLNTEIATLEQSKAELNHSFSHLIAEKRHLELQCNLCRSEIAQLQNQICELQQEKHELESSLTLLGRLKPQLEEKMYELRINIQEIETEVNQQNQLLVSTKYETESLADNLKKLQTQITEKESELKQIEGQVSLLQDERDLLQNQVWELLQQTETLNPELLPENLQGDENESFPFSELVDPLESIGTTSNISGFLSEEWNEFLEKLPRHEIQVLKAIVEQDHPQAIIKQIAEANITMPNLLIDSINERANDTIGELIIASNLEI…
WP_194051403.1	Sphaerospermopsis sp. LEGE 08334	hypothetical protein	MQSGTVSNRLILGICAFSVSFGLSLVPTWNFTQALITGIITVLATYSAALFVDKRRRNYELMVLSSLYRKIRELEGLKYRIAREVEQVQQHKILLYTESQQLQNQIAESRNQRDNLHREIGNFAGQKKKLELEINSIKNALDNLENSTIELKKSCSELTAEKRRLELNCNVSRSEINQLQAQIEAFKQEKEEIENNLILSNRLKPQLEEKLYELRIEIQDLESKVLTKNQLLKETINAQENLENTLKDLQNQKQAQQAEISQLQNQISLLQDERDLLQNQVWELLQNIETLNPETIPENTQEDEIELFPFDELLEPIEENLPSEWRNFLEQMPTHQIQVLKAIIEQDNPQPILKQIAEEQITMPNLLIDAINEIANNTIGELIIETAEDKPEIYPEHLL…
WP_194041446.1	Nostoc cf. edaphicum LEGE 07299	hypothetical protein	MQSVMIGNRFILVIVAFSVSFGLSLVPSWDFNKAFLTGVITAVTIHTTALFIDKRRRNYEMFVLGSLRKRIKDMEGLKARVVTEINQIEEHHNLLYAESQQLQNQVIESRSQRDNLHRELRTFAGQKKQLEKEVSSLQTEINNLQNNQNELNNAFSILTAEKRRLESNCNVYRAEITQLQSQISELQHEKQEIESNLTLLGRLKPQLEEKLYELRIAIQELEVETTQNNQLLVATKTEKENIQAILDSSQTQLAEHKAELQQLQAQISLLQEERDSLQNQVWELLQQVETFNPEPLSDNSQEDDIELFPFSEIIQSSDAIDNSEVETSPNISKEWNNFLGNLPGYELQVLKAIVEQDNPNSAIKKIAEANITMPNLLIDSINERANDTIGELIINSDSD…
WP_193873111.1	Coleofasciculus sp. LEGE 07092	hypothetical protein	MTQLVNQILLGAVAFAVSFGIGLFTNPNKALLNGAITVVASSVGAMVAEKRRLEQEKRHKHSLLNQIQDFEEEESLLYESLSKAMAIEHQLEASVSALQGERSQLLHRISELHTQRNELYQELGDVQQQKQQQLQEIYNLQTQIRQIEKHQSELNQSLWAKTAQVPPAETRLNRLHTELEELQSQIADKLTQHEQLYEDLITLEHKKQELGGEAYDLQTQILALKQRWEELNQSLLFLRIQQQQVQGSLTSLKSELHQLQSQVSQKQQQQEQLSQDLATLETLKQQIETDYQYLQTQMEALQRQNPEMFQYSSKEIQGKLSGILPEEWWEWLDFIQQLSEDDKVVFKAILERDEATLKRIASEKLTMPQVLITSINDRTLEKFNDILFFSDGTSIIPEL…
WP_193873111.1	Coleofasciculus sp. LEGE 07081	hypothetical protein	MTQLVNQILLGAVAFAVSFGIGLFTNPNKALLNGAITVVASSVGAMVAEKRRLEQEKRHKHSLLNQIQDFEEEESLLYESLSKAMAIEHQLEASVSALQGERSQLLHRISELHTQRNELYQELGDVQQQKQQQLQEIYNLQTQIRQIEKHQSELNQSLWAKTAQVPPAETRLNRLHTELEELQSQIADKLTQHEQLYEDLITLEHKKQELGGEAYDLQTQILALKQRWEELNQSLLFLRIQQQQVQGSLTSLKSELHQLQSQVSQKQQQQEQLSQDLATLETLKQQIETDYQYLQTQMEALQRQNPEMFQYSSKEIQGKLSGILPEEWWEWLDFIQQLSEDDKVVFKAILERDEATLKRIASEKLTMPQVLITSINDRTLEKFNDILFFSDGTSIIPEL…
MBE9166688.1	Pleurocapsales cyanobacterium LEGE 06147	hypothetical protein	MESPKVINKVLLSSVAFGVSFGIGMLVSEKDIKNALTTGALAATAGFAGALVSERKKADGENLVEDSLQTQVQELKTQEDWLHQSIAEATTKMQEVEAGINSLQTEHAQLLENIADLNSQKQQLETEYNNWQAQVREVFQQQEQTNQTLSSLETQKEAIETSIATRQTELEQIRDRLMQAQQQQEELDTYLARLESRKQELETENQNLQAQIQELEQQHAQLAQVIAPLAEEPAESETFEDRSNEELEELIGLEELDNFSKEELVSVAVKLTDEESISVENPMDEMEEIAFQEEPIFLEDLDSIDEQESVNEESEPFLSLIELESTPENSKELDNLFDGNPIADDDSFREELAQPESTTEDFVLLDESIEPSEEIACEEPISLEELDSIDEEAIASMTE…
WP_193921516.1	Plectonema cf. radiosum LEGE 06105	hypothetical protein	MHDSMVSNRFIIGIVAFGVSFGLTLVFTWNFYSAIFTGIITILATYTATFIVDKRRRNYESLVLDSFVKRIKELEKIQHGMTVEVAQLESHRRNLVTESNQLQNQIGDRRNQRDSVNRELSTFALQKKQLESEVIYLQNEIKNIEKLKEEANNAFANISAEKRRLELNCNVSKAEITQLHATIGELLQEKEELENNLTLLSRLKPQLEEKLYELRVQLQELESEEKKQKEVLFSNNEQQERLENKLKLLKSQKVEEKNILEQLQGQISLLQEERDLLQNQVWELLQQLENLNQQPSFIEVGQSETEEFPFADLVESISIEPEEGAENTSSELAKEWTDFLHNLPLHEIQVLKAVLEQDNPNSVIKKIAEENITMPNLLIDAINGRAKDAIGELIIATAD…
WP_193897866.1	Nostoc sp. LEGE 06077	hypothetical protein	MQAVMVSNRFLLGVVAFSVSFGLSLVPNWNFSQAFITGIITVLATYAAALFVDKRRRHHEMLVLVTLRKRIKEQEALKNRIYREIKQIEEHRSLLYGETQKLQNQIAESRNQRDSLHRELSNFAGQKKQLETETNNLKNTIQTLEQTNTELSHTCSNLTAEKRRLELHSNVSHAEIVQLQTQIDQLRQDKQELENNLTLLGRLKPQLEEKMYELRIQIQELEIVVSQQNKLLADTITERNDIISTLNSLNQQTLDKQSELQQLHDQVSILQAERDLLQNQVWELLQQTETLNLDYIPVNLPSEDETDLFPFADLIASSEDVSEDLPEEWTNLLEKLPGHEIEVLKAILQADNTKAAIKQIAEANITMPNLLIDSINDRANDTIGELIIEPGEDIPEVYQ…
WP_194003622.1	Nodularia sp. LEGE 06071	hypothetical protein	MQSAMISNRYILGIVAFSVSFGISLVPNWDLNQALITGIITILATYAAALFIDKRRSNYEMLVLSSHRKRIKEMEGLKLRLVKEINQIEEHRNLLYAESKKLENQILDCRNQRDSIHRDLGIFAGQKKQLETESINLIAEIKILEQNQAELHHAFSQLTTEKRRLDLNCNTSRAEIMQLQNQIGGLQQDKQELETNVSLLGRLKPQLEEKMYELRIEIQELETETNQQKQLLVSTKTERENLAENLNYLQTKIAEKQSELQQIEAQSFLLQSERDLLQSQVWELLQQTETLNQEVLPEDFHENANDLFSFTELIDSSDSIDTTVILPKEWNNFLEILPNHEIQVLKAIVEQDNPKVIIKQIAEANITMPNLLIDSINEHANDTIGELIIEPSLEIPEVY…
WP_137908687.1	Dolichospermum flos-aquae LEGE 04289	hypothetical protein	MTLITNHAHNLTTLRPRKMPPAIVSHQVVLAIAAFSVSFGLILVPNWDFSKAFLSGIITVLATYSAAFLVDKRRRTDELKIVGSLQRRIRDLEALKSRIFREIAQLEEYKTLLYTETQQLENQIGDCRNQRDSLHRDIGTFAAQKKQIESEVHNLKNEFNDLENSHIELNNSYNNLSIEKRRLELNCNVSRAEINQIQTQIDTFKQEKKELENDLILLERLKPQLEEKLYELRIEFQNREMEINQQNDLLTQITTSRNNLENSINTLQIKTLEQQSEINQLQNQISLLQEERDLLQNQIWELIQVETINSNSETLPDNQDNNVELFPFDELLQPLDIDIIDTEHDHPNNLPTAWDNLLENLPADEIQVLKAILEKDNPQETIKQIAEANITTPNLLIDA…
WP_193936451.1	Cuspidothrix issatschenkoi LEGE 03284	hypothetical protein	MTLITNNANNLTTLKPRKVQPTIFSYQVVLGIAAFSVSFGLSLVPSWDFSKAFFTGIITVLATYSAAFLVDKRRRTDELRTIGSLQRRIRDIEGLKSRIVREIQQLEEYRNLLYTETQQLENQIAECRNQRDNLHRDIGTLSAQKKQIHSDIYNLQIEFQHLENSNLELNNSCNNLISEKRRLELNCHTTRTEINQIQPQIDTLKQEKQALENDIILLERLKPQLEEKLYELRLEMQTQELKIVKQNDLLTQTTATRNNLENTLSALQNKTLAQQSEVHQLQNQISLLQEERDLLQNQVWELLQQVETIDPPLLANNEESFLELFPFDELLEPVDTKKHHPEDLPTEWHNFLENLPAYEIEVLKAIVEQDNPFPTIKQIAEAHITMPNLLIDAINEIAN…
WP_193942610.1	Anabaena aphanizomenioides LEGE 00250	hypothetical protein	MQSGIVSNKVILGVSAFSVSFGLSLVPNWDFTQALVTGIITVLATYSAALFVDKRRRNYELMVLSSLYRKIRELEGLKYRIARELEQVQQHKILLYTESQQLQNQIAESRNQRDNLHREIGNFAGQKKHLELEINSIKNAIDKLEGSTIELKKSCSELAAEKRRLELNCNVSRSEITQLQTQIEAFKQEKEEIENHLILSNRLKPQLEEKLYELRIEIQDLESKVFTKNNLLKETINAQENLENKLKNLQNQKQAQQAEISQLHNQISLLQDERDLLQNQVWELLQNIENLNQEPLSDNTQENEVELFPFDELLEPIEEKLPSEWRNFLAQMPTHQIQVLKAIIEHDNPQAIIKQIAEAQITMPNLLIDAINEIAKNTIGELIIETAEDKPEIYPEHLL…
WP_027403442.1	Dolichospermum sp. LEGE 00246	hypothetical protein	MTLITNNSNNLATIKPSKMQPTIVSHRVVLGITAFSVSFGLSLVPNWDISRAFLTGIITVLATYTAAFFVDKRRRNDEWKMIGSLQRRIRDIEGLKSRILKEIHQLEEYRNLLYAETQQLENQIGDCRSQRDSLHRDIGTFAAQKKQIEAEIYNLKNEFVHLENSNIELNNSCNDLIAEKRRLELNCHASRVEINQIQPQIDTIKQQKKELENDVILLERLKPQLEEKLYELRIEIQNQELEITKQNNLLVETGITKNNLENTLKSLQNKTLEQKTEVNQLQNQISVLQDERDLLQNQVWELLQQVETINPSTLPDNEENNLDLFPFDELLEPLDPINGKPDHTKNLPAKWNNFFNHLPGYEIQVLKAILEQDNPKATIKEIAEANITMPNLLIDAINE…
WP_193897458.1	Dolichospermum sp. LEGE 00240	hypothetical protein	MTLITNNSNNLATIKPSKMQPTIVSHRVVLGITAFSVSFGLSLVPNWDIARAFFTGIITVLATYTAAFFVDKRRRHDDLRMIGSLQRRIRDIEGLKSRILKEINQLEEYRNLLYAETQQLENQIGDCRSQRDSLHRDIGTLAAQKKQIEAEIYNLKNEFTHLENSNIELNNSCNNLITEKRKLELNCHASRAEINQIQPQLEIIKQQKKELENDVILLERLKPQLEEKLYELRIEIQNQELEITKQNNLLVETGITRNNLENTLQSLQNKTLEQKTEVNQLQNQISVLQDERDLLQNQVWELLQQVETINPSTLPDNEENNLDLFPFDELLEPLDPINRKHDHTEDLPTEWNNFFNYLPSHKIQVLKAILEQDNPKATIKEIAEANITMPNLLIDAINE…
QOV22856.1	Anabaenopsis elenkinii CCIBt3563	hypothetical protein	MQSAIISNRYILGIIAFSVSFGISLVPQWNFNQALITGIITIISTYAATLFIDRRRSNYEMMILNSNRQRIKELEGLKRRLVKEVNQIEEIRNLLYADSQSLENQILESRTQRDKVHRDIGIFASQKKQLETDTINLTAQIESLEQNKIELHHTCSQMTTEKRRLELNCNSFRAEIMQLQNQISQLQEEKKELENNVTLLDRLKPQLEEKMYELRTEIQALETQINEQKQLLLSTKTETENLAENLNYLESQINQKQSELQQITSELSLLQAERDSLQSQVWELLQQPETLNPELSPENCHEDGNDVFPFTELIDSVKTINTSEILPEQWQKLLEILPNHEIQALKAIVEQEHPLVTIEEIAQANSTTPSLLIDSLNEHAQDAIGELIITTNGEHPQVS…
MBF2015408.1	Rivularia sp. T60_A2020_040	hypothetical protein	MHDSMVSNRFIIGIVAFGVSFGLTLVFTWNFYSAIFTGIITILATYTATFIVDKRRRNYELLVLDSFVKRIKELENIQHGMTVEVAQLESHRRNLVTESNQLQNQIGDRRNQRDSVNRELSTFALQKKQLESEVIYLQNEIKNIEKLKEEANNSFASVSAEKRRLELNCNVSKAEITQLHATIGELLQEKEELENNLTLLSRLKPQLEEKLYELRVQLQELESEEKKQKEVLFRNNEQQERLENKIKLLKSQKVEEKNVLEQLQGQTSLLQEERDLLQNQVWELLQQLENLNQQPSFIDVGQSETEEFPFADLVETISIELEETVNNISPELPEEWTDLLDNLPLHEIQVLKAVLEQDNPNSVIKKIAEENITMPNLLIDAINERAKDAIGELIIATAD…
MBF2065138.1	Calothrix sp. C42_A2020_038	hypothetical protein	MQPAVFSNRFFLGTVAFSISFGISLVFKWNFGEAVFTGIITIIATYIAAFCVDKRRRNYEMLILDSYRKRIRELEGVESNFITEINQLENHRNILYKESNQLQNQVNERRNQRDILNRELGSFAGQKKQLETNLNKLQQEIESIERSKIELNNSFAAEKRKHDLNISVSRAEITQLQIHIAELKKEKEDVENNLTLLERLKPQLEEKLHELRVNIQELEVRENNQNQLIVAKTNERKNIESKIKSLQTKFTTEQEELKHLQGQISLLQDERKLLQTQVWELLQQIEKLEPSENSDNINTNVDTELETFPFADLLETIEPVTTKSVHAKKNVSDLSEEWNDFLCRLPKSELQVLQAILEQNNPNQKIKQIAEANITMPSLLIDAINELANNTIGELIIDT…
MBF2007123.1	Chlorogloeopsis fritschii C42_A2020_084	hypothetical protein	MQSAMASNRFILGIVAFGISFGLSLALTWNFGKSLIIGLITLIVTYSALFVEQQQRNHEMLARRDSLHRRIRELEGLKSRMLAEINQLEAHHALLYQESNKFQNQVVERRNQRDILNRELSSFIIEKKQLESQINYLQDEISNLESTKTEINKSFSNLNAEKRRLELNYNVSKAEINQLQTQISQLQQQKQELESNLVLLGRLKPQLEEKLYQMRVKIHELETEEKRLSQILIDGKNQTENVESNLNSLRTQVAEHETQLHHLQEQVVLLQDERDNLQSQVWELLQQTEVLHHDSLLEQGQEEEVDLFPFAEIIEPVENNNSSSEIVEIIPEEWVKFIEKLPAHEIQVLKAIIEQENPYTAIKKIAEDNITMPNLLIDSINERANDTLGELIIDPSLDV…
MBF2029173.1	Oscillatoriales cyanobacterium C42_A2020_001	hypothetical protein	MLNPWLILGTVAFIASFGISLLMTGDLGGALIAGASALATGLATAATVNWYHNRSSESRMAALKHQIRLLQRRRAEEQQAVLEITAEKERVIQALNSMQDELRQRQLPGSNPYARPALSWNLSSQSADNAQVAIAEGYSDLQPEFQPASLNQFVTEAAATKQKITASLNHLQSELSQLNSQVSDQRQVREQLLQEITQLSQQQQGLTQTAKELTQDIEELERCRAELDQYVVYVETKKQELEAGSNPLQKALKQLQSQVTALQEELRSLEAQVTTKRQEKATLERELSNSKQHQHQATPLHNSIQKLENQKSQLEREVATLKQQQEQSRILQDAIQQLENQKSQLERDLTHLKQQQSQLKASQDSLQKLEKQISDRRREKESLEKQITQLQAQKTALRN…
HIK15216.1	Leptolyngbyaceae cyanobacterium M33_DOE_097	hypothetical protein	MNSRLLLGVVAFSISFGIHLAASRQPRFAAGAGVATLPAVYIATAIVDRTRHRRLEQRLEELKTHIAVLQQKRQQTYLEFTAMQEEKERVALTLNSLQLQLRQRQLTEAEELPSLPPASEPQPPLVNPAPPIKPLSWNLSQPKEPEPRQEPPNYQLPLTQLQDVALPQPEELTPEPASPDVQSLQGAVRSLQQELNQLQTRLADNRKTREDLNREISDLKQQKRKLEAETNSLKRELNRLEIRYAELEQSVSALEAKKQRKGQPHPLQATQEQLQQQVSTLQAELRQLEGHVSDRQQQKQSLDQELANLKQQHQNQVTRAQQDLQRLEAQLVEQTTRKHKLERQLADLEAKPQGRSQSAQATPPNKPNSRPNASAKAAPAAQQSVPQTNGQTATTTETT…
WP_196513195.1	Nostoc sp. NZL	hypothetical protein	MQSVMISNRFILGIVAFSVSFGLSLVPNWDFNKAFLTGLITAVTIYAAALFVDKRRRNYEMFILGSLRKRIKEMEGLKARVVREINQIEEHHNLLYAESQQLQNQVTESRNQRDSLHRELRTFAGQKKQLETEIGSLQTEINNLQKNQAELNNAFSVLTAEKRRLESNCNVSRSEITHLQSQISELQQEKQEIESNLTLLGRLKPQLEEKLYELRIAIQELEVETTQKNQLLVATKTERENIQAILNASQTQLAEQKAELQQLQGQISLLQEERDSLQNQVWELLQQIETFNPEPLSDNSQENDNELFPFSEIMETTEIRDTSEVDISDNLPEEWTNFLENLPVYELEVLKAIVKEDNPKAAIKKIAEANITMPNLLIDSINERANDTIGELIIDSNSE…
WP_196516840.1	Nostoc sp. WHI	hypothetical protein	MQSVMISNRFILGIVAFSVSFGLSLVPNWNFNKAFLIGVITGVTIYAAALFVDRRRRNYEMLVLGSLRKRIKDMEGLKARLVREINQIEEHHNLLYAESKQLQAQVTESRNQRDSLNRELRTFAGQKKQLETEVSNLQTELNKLEKNQVELNNAFSTLTAEKRRLESNCNLSRTEITQLQTQISELQQEKQEIESNLTLLGRLKPQLEEKLYELRIGIQELEVKANKENQLLVATTTEKENIQAIITSLQTQLALQKTELHELQGQVSLLQEERDSLQNQVWELLQQLETFNLEPLPDNPKEDGIELSPFSQLIEPSINIDTTEVDTSENVPQEWTNFLENLPVYELQVLKAIIEQDNPKAAIKKIAEANITMPNLLIDSINERASDTIGELIIDSDSE…
WP_196527000.1	Nostoc sp. BAE	hypothetical protein	MQSVMISNRFILGIVAFSVSFGLSLVPNWDFNKAFLTGLITAVTIYAAALFVDKRRRNYEMFILGSIRKRIKEMEGLKARVVREINQIEEHHNLLYAESQQLQNQVTESRNQRDSLHRELRTFAGQKKQLETEINTLQTEINNLQKNQTELNNAFSVLTTEKRRLESNCNVSRSEITHLQSQISELQHEKQEVESNLTLLGRLKPQLEEKLYELRIAIQELEVETTQKNQLLVATKAETENIQAILHSSQTQLAEYKADLQQLQGEVSLLQEERDSLQNQVWELLQQIETFNPEHLSDNSNEDDNELFPFSDIMETTTIRDTSEADTSDNLPEEWTNFLENLPVYELQVLKAIVEQDNPNAAIKKIAEANITMPNLLIDSINERANDTIGELIIDSNSE…
MBH8575581.1	Nostocaceae cyanobacterium CENA369	hypothetical protein	MQTVMVSNRFILGIIAFSVSFGLTLVPNWDFNRSFLTGVVTVIATYTAAFFVDKRRRNYEMLVLSSLRKRIKEMEGLKSRIVKEINQIEDQRNLLYAESKQLQNQILECRNQRDSLHRELGNFASQKKQLEVESINLKAEVRTLENQKSELNNSFSNLNVEKRRLELHYNASRSEITQLQNQICGLRQEKQELESNLTLLGRLKPQLEEKLYELRMTLQNLETELNQQNQLLTATKIENSNTAASLNSLNSQLGEQKIQLQQLQGEVSLLQEERDLLQNQVWDLLQQTEILNQETLLETTLADEVELFPFAELVEPITSIDTTVDKSENLPEEWANFLEKLPGHEIQVLKAVVAQDNTNAVIKQIAEAHITMPNLLIDSINECASDTIGELIIEPSVEV…
MBH8551569.1	Nostocaceae cyanobacterium CENA357	hypothetical protein	MQSLMVSNRLILGIIAFSVSFGLSLVPNWNFNQSLITGIITVLATYTAALFVDQRHKNHEMLVLGSLHRRIKDMEGLKSRIVREINQIETHRNLLYKESQQIQNQILECRNQRDSLHRELGNFAGQKKQLEDESSSLKTELHILEKNKVELNHSFTSLTAEKRRLELHCNAYRSEISQTQNQICELQKEKQEIESNLTLLGRLKPQLEEKLYELRITLQELETEVNQQSKLLVDTATEKDNIAASLNLLQKQIGEEQTELQQLKSEVSLLQEERDLLQSQVWELLQQTETLNQDFLPENTEQEKNELFTLSDLIEPLASFETLPEEWNNFLKKLPSHEIQVLKAIVEQDNPHTVIKQIAEANITMPNLLIDSINECANDTIGELIIEPSVDIPEVYQEH…
WP_198125254.1	Nostoc sp. CENA67	hypothetical protein	MQSAMVSNKVILGIIAFSVSFGLSLVPTWDFNRSLITAIITVLATYTAALIVDQRRRNHELLVLSSLRKKIKDMEALKSRIVREISQIEKHRNLLYTESKQLQNQILECRNQRDSLHRELGTFAGQKKQLEAESSNLKTELHTLENSKAELNNSFSNLTAEKRRLELHCNVYRSEIAQLQNHISELQQEKQELDSNLTLLGRLKPQLEEKLYELRMTLQDLETEVNHQNELLAAIKAEKQNTAVNLNSLNNQTLEKQAELQQLKGEISLLQDERDLLQSQVWELLQQTETLTQEPLTTTAEEEIESFPFAELIEPLATTEIAAETSEILPEEWTNFLEKLPGHEIQVLKAIVEQDNTHAAIKQIAEAHITMPNLLIDSINECANDTIGELIIEPGGEMP…
WP_088239836.1	Calothrix rhizosoleniae SC01	hypothetical protein	MQSAMVSNRFVLGIIALGVSFGLSLVLTWNFMAALLTGMITITVIYTALSIEQRQRHYEIRGRRDSLQRRIQELEGLKARVVGEINQLETYCSSLYQESNQLHNQVIESRNQRDKFQQEVSNFIFEKKQLERQVHQFQVEIDELEQTQEGINDNLAELNKEKRSLDLNCNLSKAEITQLQTQVADLQKQKQDLENNLTLLERLRPQLEEKLYEMRVQIQELEIQETKQSELLGAKTHEKATLETSLTTLDKKIAEQKTEINNLQEQVNLLQTERDQLQNQVWELLQQVDNVAQPSANEPQPGIEEDVDLFPFADFIEGAENAEDSLSKEWHQFLQDMPSYEVEALKAILEQNNTNQILKLIAENQITMPSLLIDAINGRANEIIGELIIESEAESPVIS…

## Sheet: SepT homologs-26 selected
Data Set S1. Amino acid sequences used for the reconstruction of SepT phylogenetic tree.
Protein Ref. Seq.	Species	Annotation	Protein Sequence
WP_010996616.1	Nostoc sp. PCC 7120 = FACHB-418	hypothetical protein	MQQVIVSNRFILGIVAFSVSFGLSLVPKWNFSQAFFTGVITVVATYAAALFVDKRRRNYELLLLSSLRKRIQETEGLKSRLAREIEQLETHRSLLYTESQQLKNQILDSRNQRDSLHRDLGIFASQRKQIESELANLKSTICSLEENQIELNNSLSTLASEKRRLESNHHVCRAEITQLRNQISDLNQEKQELENSITLLGRIKPQLEEKLYELRINIQDLELEKSKQSQILLDTSNEQESLAANIDYLQIQKTERHNELQQIQNEIFLLQQERDILQNQVWELLQQIETVNQEPISINTSEQEGTFFSFSDILENLDKIDAKNDTSQALPEEWHTLLKQLPSHEIQVLKIIIGQDNPQASIKKIAEANITMPNLLIDSINERANDTIGELIIETDLDV…
WP_041565500.1	Nostoc punctiforme PCC 73102	hypothetical protein	MQSVTISNRFILGIVAFSVSFGLSLVPSWDFNKAFLTGLITAATIYAAALFVDKRRRNYEMFVLGSLRKRIKEMEGLKARLVREINQIEEHHNLLYAESQQLQNQVTESRNQRDSLHRELRTFAGQKKQLETEINSLQTEINNLQKNQTELNNAFSILTAEKRRLESNCNVSRAEITQLQSQISELQQERQEVESNLTLLGRLKPQLEEKLYELRIAIQELEVETTQKNQLLVATKTERENIQAILHSSQTKLVEHKSELQQLQGQISLLQEERDSLQNQVWELLQQLETFNQEPLADSFQEDDTELFPFSEIMETTAVIGNSEIDTSENIPEEWTNFLENLPGYELQVLKAIVEQDNPKAAIKKIAEANITMPNLLIDSINERANDTIGELIINSDSE…
WP_144031250.1	Nostoc azollae 0708	hypothetical protein	MTLITTNSDKFTTLKTSNMQSAIVSNRLILCVFAFSVSFGLSLVPNWDFTKALLTAIITVLATYSAALFVDKRRRNYEMLVLSSLHRRIRELEGLKYRIAREIKQVEEHKTILYTESQQLQNQIAECRNQRDSLHRELGTFAGQKKQLELEINNFTTELHKLQNNTEKLNNSCSELAAEKRRLELNCNVFRSEITQLKAQIEAFKQEKQEIENNLVLINRLKPQLDEKLYELRIEIHELEIKVSNQNNLLTHTITARENLENILTDLYTKKQAQQSEISQLHNQISLLQDERHLLQNQVWELLQNMETLDQDALTENTQEDLELFPFDEILEPVDPSSPTSDNLPPEWSNFLEKLPTNQIHVLKAIVAQDNPKAIIKQIAEEHMTMPNLLIDAINEVAN…
WP_187289340.1	Fischerella thermalis	hypothetical protein	MLKTSNMQSAIVSNRLILGVVAFGASFGLGLVFSWDLKNAFLTGIITIFSTYLAALFIDKRRRASEMLVLDSLHRRIKELEGLKSRIIAEVNQLESHHSLLYQESNKLQNQIVERRNQRDSLNRELSSCVIEKKQLEAQISQLHNEIQELEKAKLEHNNSLSAINTEKRRLELSCSVSKAEINQLNNQLCELLQQRQDLESNITLLERLKPQIEEKLYEMRLQVQELEAANQQQNQLLLDKKLEAENIEINLNSLKAEVAEQQNQIQQLQSQISLLQDERDHLQSQVWEFLQQIENLDSNNVLEKNQEEDVDVFPFADLLDTVNDIDGSKILEGLSSEWTNFLAQMSDSEIQALKAMIEDENPHSVIKKIAEANITMPNLLIDSINEKANNTIGELIID…
WP_045869638.1	Tolypothrix sp. PCC 7601	hypothetical protein	MHSAILSNRLFLGIVAFSVSFGLSLVPNWDYSKAFVTGIITVIATYAAALSVDRRRKNHEMLILSSLRKRIKELEELKSRIAREVHQIEEHRNSLYTESKNLQNKVAESRNQRDSIQRELSTFAGQKKQFEHEITVISTEIHNLEQNKTELNNSVSMLNAEKRRLELNCNVSRSEINQLQHQISELLQEKEEIENNLTLLGRLKPQIEEKLYELRIELQSLEVEFNQKNQLLLNTSNNPENVESNLNDVQTKIGEHQVELQKLQAQIFLLQEERDLLQSQVWELLQQLETLNPEPLADRRHEENVELFPFAELIEPLETIDIKPDTSEALSEEWYHFFEHLQNHEIDVIKALLSAENPQTTIKQIAEVNITMPNLLIDAINGKASDNLGELIINTNVEP…
WP_017306762.1	Spirulina subsalsa PCC 9445	hypothetical protein	MPSRNKKLVNQVILGSIAFSLSFGLGLLLSREFKQGVLTGIAALPASYGCAIALYRKRVQQDKQLKQGLHHQIQLLLQQRDNCQEEIAIALHQRQTLESNLDALYSEREQILMRVAELHQYRKELYQSLPTQQQKTLLGTNPWQSPQLQAAPDHPVEFKRGGVAHGVLVQKSEDRLEQLQSEYDQLQGQILAQQTKREQLIPELTQLSRQKYKLSQELQTLKDELKDLQNFQEKLSQSLAELELQREYNDEQIFYKEARREGLELEIENLEKILLEKQELWQNLEPKMLKWERLQAEGVKLEENQSSLTAELHQLAEDKHRLSLELNQLRQNQSTLTVELNQLAQEKQSLSAELNQLRQNQSTLTTELNQLAQEKQNLSAELATLEDQLTTPIRTPSTP…
WP_198014969.1	Mastigocladopsis repens PCC 10914	hypothetical protein	MLKTSNMQSAMVSNRFIIGIIAFGVSFGLSLVLSWDVSKAFVTGVITVPATYLSALFVDKRRRNHEMLILDSLQKRIRELEGLKSRFVAETNQIEANNALLYAESNKLQNQVLERRNQKETLSRELSNYVIEKKHLESEINYLQNEFHKLEKSKVELNNSLSALTVDKRRLELNYNVSRSEITQLQTQISELQQQKEELESNLTLLNRLKPQLEEKLYELRVQIQDLEVQGTQQKQLIVEKKAEKELIEANLNSLQTQLAEQRTHLQQLQEQVTLLQEERDQLQSQVWELLYQMETLTTQEQLNENRLEDSEEFFPFSELVEFLEPIETADQLENFSEEWTEFVEQLHGYEIQVLKAILEQNNPNAAIKKIAEENITMPNLLIDAINERANDTIGELII…
WP_198287569.1	Rivularia sp. PCC 7116	hypothetical protein	MLKTSNMQDSMVSNRFIIGIVAFGVSFGLTLVFTWWNFYTAIVTGIITILATYTATFIVDKKAEKKRRHYELQVVDSYYKRIQELESVQHGITLEVDRLEATRRALHQESNQLQHQVGDRRNQRDSLNRELSTFALQKRHLESEVVNLRDELKNLEKSKQEAENSFANITAEKRRLELNCNVSKSEITQLHAKIGELLQQREELDSNLILLDRLKPQLEERLYELRVQVEELETEQKKQQELFSSRNKKQEQLKADIKLLKNQKAEEKKQLEELQGQTSLLQEERDVLQNQVLELLQQLEGLNPELTISQAEAEEETEEFPFADLIESISIEPASDELPQEWKDLQQSLLEHEIKVLKAILEQVKVNSKIKKIAEQNISMPNLLIDSINERAQDTIGEL…
WP_016874832.1	Chlorogloeopsis fritschii PCC 9212	hypothetical protein	MQSAMASNRFILGIVAFGISFGLSLALTWNFGKSLIIGLITLIVTYSALFVEQQQRNHEMLARRDSLHRRIRELEGLKSRMLAEINQLEAHHALLYQESNKFQNQVVERRNQRDILNRELSSFIIEKKQLESQINYLQDEISTLESTKTEINKSFSNLNAEKRRLELNYNVSKAEINQLQTQISQLQQQKQELESNLVLLGRLKPQLEEKLYQMRVKIHELETEEKRLSQILIDGKNETENVESNLNSLRTQVAEHETQLHHLQEQVVLLQDERDNLQSQVWELLQQTEVLHHDNLLEQGQEEEVDLFPFAEIIEPVENNNSSSEIVEIIPEEWVKFIEKLPAHEIQVLKAIIEQENPYTAIKKIAEDNITMPNLLIDSINERANDTLGELIIDPSLDV…
WP_016874832.1	Chlorogloeopsis fritschii PCC 6912	hypothetical protein	MQSAMASNRFILGIVAFGISFGLSLALTWNFGKSLIIGLITLIVTYSALFVEQQQRNHEMLARRDSLHRRIRELEGLKSRMLAEINQLEAHHALLYQESNKFQNQVVERRNQRDILNRELSSFIIEKKQLESQINYLQDEISTLESTKTEINKSFSNLNAEKRRLELNYNVSKAEINQLQTQISQLQQQKQELESNLVLLGRLKPQLEEKLYQMRVKIHELETEEKRLSQILIDGKNETENVESNLNSLRTQVAEHETQLHHLQEQVVLLQDERDNLQSQVWELLQQTEVLHHDNLLEQGQEEEVDLFPFAEIIEPVENNNSSSEIVEIIPEEWVKFIEKLPAHEIQVLKAIIEQENPYTAIKKIAEDNITMPNLLIDSINERANDTLGELIIDPSLDV…
WP_015184516.1	Microcoleus sp. PCC 7113	hypothetical protein	MQSIRVVNRILIGSVAFSVSFLLGLLVNRDINKALLTGVITVPGTYAGAAIAEKRRIYQEKLLRGSLQNQIQELLEEENQLYQSLASATETRQEVEASINALQGERSQLLNRVSDLHIQRNELYRELSDFQKQKQQQETEFYHLQTQIQRLERQQVELEQSLSAKAFQLNQTESRANQLKKEIERLHKQISYKKQQKEQLHPDLITLENQKRNLEGEAYDLQTQIQVLQQRQEQLNQVLAPLQEQQQQVEVSLMAGKAKLDQLLSQISERRKQQKKLNQDLANLESRKQQLEAEFQHWQTQIQVLEPQRTARSPIYTLDSDSVISQILPEEWHEWLEFIQQLSNQEQRALKAILEQDRATLKRIADENSTMPEVLIDSINENALNIFGDTLFVSGSISL…
WP_015189664.1	Gloeocapsa sp. PCC 7428	hypothetical protein	MVSNRIILGAVAFGVSFGISFLSNRNANRALLTSLITLPATYAAAIVVDKRQNNRELLVLSSQRQKIYELEAQEINLNRILSNANFKKQELENSIHYLQTECNQLRSQFEARHHYKDDLQQELKILKEQKEDLEKELNSLHANLCELEHQKATVFTEKKALEQNSDALRLELAQLHRDFTVTTQQKEALEQEIANLHQQQSALSSQLKSLHIQINSLKTQHNQENQAIQELRLEQDKLQKQLIQQQSEKVALEVDLQSFKEQKRQIELKTYILQNQIEKLEQYKNNIQNKLTSLKGEKEEVRASLETLQLKKEQQQADLLALQEERNQLQSQILEFHQQIEALIAEPISDDDKQEDTELFPFSELIDSLEIPEVEVTISHELPEEWMEFMEQLPGYQVQ…
WP_006196071.1	Nodularia spumigena CCY9414	hypothetical protein	MQSAMISNRYILGIVAFSVSFGISLVPNWDLNQALITGVITILATYAAALFTDKRRSKYEMLILTSHRKRIKEMEGLKLRIVKEINQIEEHRKLLYAESQKLEKQILDCRNQRDSLHRDLGIFAGQKKQLETESINLTAEIATLEQNQAELHHAFSQLTTEKRRLELNCNTSRAEIMQLQNKIGELQQEKQELESNVSLLGRLKPQLESKMYELRIETQELEAETNQQKEFLVSTKTERENLAENLNYLENKITEKHSELQQIEAQVSLLQSERDLLQSQVWELLQQTETLNPEASPVNLNQDANDVFPFAELIDSLDSIDKYEILPEEWNNFLGVLPNAEIHVLKAIVEQDNPQVIIKQIAEANITMPNLLIDSINEHANDTIGELIIETNLENPQVY…
WP_026134765.1	Scytonema hofmannii PCC 7110	hypothetical protein	MLKISSNQSTMNSNRFIIGIIAFSVSFSLSLFLSWDFNKAFLTGLVTVPATYLAAFFVDKRRRNNEMLVLDSLQRRIQELEGLKFRIVSDIKQLEAHNALLYSESSKLQNQLVERRTQRDSLHRELSSFFIEKQQLESEIHYLQNQLHTLDQTKTDLNHSFSALNTEKRRLELNCNVSRGEIAQLQNQLLELQQQKQELESSITLIYRLKPQLEEKLYELRSEIHEMEVQEQQQSQVLTAKKAERESIEASLNSLHAELMEQRKELEQLQGQVSLLLEERDQLQNQVWELLQQMETLTSDPLFDNNEQDREAEFFPFSELMDSLEPVNILADNSEDLSEEWAKFVEQLPNYEIQVLKAILEQENPNPTIKKIAEDNITMPNLLIDSINELARDTIGELL…
WP_008232447.1	Richelia intracellularis HH01	hypothetical protein	MQSAMLSHRFVLGIIALGVSFGLSLALTWDFRDALITGIITITITYTLLFIEHKQNRYEMKGKIDLLQRRVKELEVLKKHIIGEINQLEAYSSSLQMESNKLKNQIEKNQREFSSLGVEKKAIERQINQLTLEVNNLQANIDQSSNYLDELNKEKRSLDINGNLAKAEITQLKSQIDELQEQKQDLENNLTLLNRLRPQLEEKLYEMRLQLQELELQESKKNEILKVNDEAKNILEMSSTSLDDTIAQQKAEFRQLQEQITILQTERDQLQKEIWELLQQFDNVAQTPLDEQVDSEMELFPFAELIQEVNDMEIVDELPPEWNLLLQNLPPNEIEVLKIILQEDSNNEIDEKSPEQELNMPSLLINSINKRANNIFGKLIIELEHESPIISPEHRNNVS…
WP_027403442.1	Aphanizomenon flos-aquae NIES-81	hypothetical protein	MTLITNNSNNLATIKPSKMQPTIVSHRVVLGITAFSVSFGLSLVPNWDISRAFLTGIITVLATYTAAFFVDKRRRNDEWKMIGSLQRRIRDIEGLKSRILKEIHQLEEYRNLLYAETQQLENQIGDCRSQRDSLHRDIGTFAAQKKQIEAEIYNLKNEFVHLENSNIELNNSCNDLIAEKRRLELNCHASRVEINQIQPQIDTIKQQKKELENDVILLERLKPQLEEKLYELRIEIQNQELEITKQNNLLVETGITKNNLENTLKSLQNKTLEQKTEVNQLQNQISVLQDERDLLQNQVWELLQQVETINPSTLPDNEENNLDLFPFDELLEPLDPINGKPDHTKNLPAKWNNFFNHLPGYEIQVLKAILEQDNPKATIKEIAEANITMPNLLIDAINE…
WP_039205322.1	Aphanizomenon flos-aquae 2012/KM1/D3	hypothetical protein	MTLITNNSNNLATIKPSKMQPTIVSHRVVLGITAFSVSFGLSLVPNWDISRAFFTGIITVLATYAAAFLVDKRRRNDEWKMIGSLQRRIRDIEGLKSRILKEIHQLEEYRNLLYAETQQLENQIGDCRSQRDSLHRDIGTFAAQKKQIEAEIYNLKNEFAHLENSNIELNNSCNNLIAEKRRLELNCHASRAEINQIQPQIDTIKQQKKELENDVILLERLKPQLEEKLYELRIEIHNQELEITKQNNLLVETGITRNNLENTLKSLQNKTLEQKMEVNQLQNQISVLQDERDLLQNQVWELLQQVETINPSTLPDNEENNLDLFPFDELLEPLDPINGKHDHTENLPAKWNNFFNHLPGYEIQVLKAILEQDNPKATIKEIAEANITMPNLLIDAINE…
WP_175551062.1	Spirulina major PCC 6313	hypothetical protein	MHQQLAPALITAVIMVPVGYFVSLWSEFRHLQDDRHQRNSLRHQIHTLQAQHHNLQQTIQATLQTQQEVNGTLQRLELDRDRLLSRITELHQYRNELIHELHQYQQAQTPNPYPQSLDIATATATQAQQQNQAQQLEQYLHRLNEAIEAAQTDILDQQEALEAVQQAVTQLTAEKATLQSQTSQLHQTLGSLKARRDELSDTRQHLQTQQAELLTLHQEQETLQARLRTLQAEHDTLIPQLTTLQHQHQDLSGQVQQQQAQLAIAQQDYTTAQNQLQDTLDTLTTTQNQLTALETQLAELQQPELPGRVYALASEWYEFVHALTSLEKRALVAILDQDEAQIKTLCRAADLDVPALVESLNETALMALGDLLLDFDTTTDLLTMNEDYAMIMAGSVAVL…
WP_089092708.1	Nodularia sp. NIES-3585	hypothetical protein	MQSAMISNRYILGIVAFSVSFGISLVPNWDLNQSLITGVITILATYAAALFIDKRRSNYEMLILSSHRKRIKEMEGLKLRIVKEINQIEEHRNLLYAESQKLEKQILDCRNQRNILHRDLGTFAGQKKQLETDSINLTAEIATLEQNQAELHHAFSQLTTEKRRLDLNCNTSRAEILQLQNQISELQQEKQELESNVSLLGRLKPQLEEKMYELRIEVQELEAETNQQKQLLVSTKTERENLAENINYLQTKITEKQSELHQIESQISLLQEERDLFQNQIWELLQQTETLNQQVAPKNLNEDANNLFSFPELIDSLDSIETSDILPKEWNNLLKILPIHEIQVLKAIVEQDKPQVIIKKIAEANITMPNLLIDSINEHANDTIGELIIEPSLEIPEVY…
WP_096583747.1	Anabaenopsis circularis NIES-21	hypothetical protein	MQAVMVSNRFLLGIVAFSVSFGLSLVPNWNFSQAFITGIITVLATYAAALFVDKRRRHHEMLVLVTLRKRIKEQEALKNRIYREIKQIEEHRSLLYAENQKLQNQIAESRNQRDSLHRELSNFAGQKKQLETETNNLKNTIKTLEKTSTELSNTCSNLTAEKRRLELHSNVSHAEIVQLQTQIAQLRQDKQELENNLTLLGRLKPQLEEKMYELRIQIQELEIVVNQQNKLLADTITERNDIISRLNNLTQQTSDKESELQQLNSQVSILQEERDLLQNQVWELLQQTETLNLEHIPINLPIEDEPELFPFADLIATPEDISEDLPEEWTNLLEKLPGHEIEVLKAILQADNPKATIKQIAEANITMPNLLIDSINDRANDTIGELIIEPGEDIPEIYQ…
WP_096594142.1	Calothrix sp. NIES-2098	hypothetical protein	MHSATVSNRLFLGIVAFSVSFGLSLVPNWDYTKAFVTGIITLFATYAAAFCVDKRRKNHEMLVLNSLRKRIRELEELKSRIVREIDQIEEHRSSLYAESKQLQNKVTECRNQRDSLHRELSTFAGQKKQLENELSVLKAEVHSLDKNKAELNNSFSVLTSEKRRLELNCNVSRSEINQLQNQISELQQAKQELESNLTLLGRLKPQVEEKLYELRIQLQDLELEVNQKNQLLSNTTNNRENIESRLNDLQTKTIEKQAELHQLEEQVSLLQSERDLLQSQVWDLLQQIETLNPEIFPEKVSEDIQEIFPFEELIQPIEIFNIETDVSENLPEEWNNFLHQLPDYEIQVLKAILEQENSRDVIKQIAEANITMPNLLIDSINDKADATLGELIIDPRVEN…
WP_104546555.1	Chroococcidiopsis sp. TS-821	hypothetical protein	MVNNRIVLGAVAFGVSFGISFLANRNANRALLTGLITLPATYAAAIVVDRRQKHRELLVLASQRQKIHELETQEVNMNRILSNANLKKQELENSINYLQTECHQLRSQFEVRHQYKDDLEKELEILKTSLRELEQEKATLFAEKKVLEEDFTTKTRSKEALEQEISNLHQQKSTLLSQLESLNSQYNQIVKKIQIEQIKFTHQKSELEADLQTFKEQKRQIELKTYIIQNQVEKLEHHKKELQEKLNSLKTEKEEVRAILEALQLQKEQQQTELLALQEERNQLQSQILEFHQQIEALIAEPVSDNHQEDTEFPFLELIDSLETPDIEVDLSPELAPEWNEFMEQLPGYQIQILKVILEQNNPNQFIKEVAESKLTMPALLIDNINERAINTIGDRIIN…
WP_127078576.1	Calothrix desertica PCC 7102	hypothetical protein	MQPAVSSNRFLIGTIAFVLSFGLSLIFKWNFGEAVFTGIITVMATYIAAFCVDKRRRNYEMLILESYRKRIRELEGVEANFIAEINQLENHRNILYNETNQLQSQISERRNQREILNRELGSFVGQKAALETTYNRLQHEIENIERSKIELHNSFAAEKRKQDLNVSVCRAEITQLQIHIAELKKQKEEFENNLTLLERLKPQLEEKLHELRVQIQELEVKENHKNSIISEKSNERKTLDSKIKSLQTKLTTKQEELKTLQDQVSLLQDERNLLQTQVWELLQSAEKLNPEYSIEENHNIYDNGVEAEAEFPFSDLLGIIEPVSTQNIQSQNQIVELSGEWDNFRRQLNQSEFLVLKAILEQENPNASIKKIAEENITMPSLLIDAVNELASNTIGELI…
BAZ29301.1	Cylindrospermum sp. NIES-4074	hypothetical protein	MTLKTTYSENLTRLKTSNMQSVIISNRLFLGIVAFSVSFGLSLVPNWDFTKAFFTGVITVIATYVAAFCVDQRRKNHEMLVLTSLRKRIKELEGLKSRIVREINQIEEHRSILYAESSQLQNQIAERRNQRDIFHHDLSNFVGQKKQLEAEISNTRNELTNLDKSKLELNNSISILTAEKRRLELNCTVSRSEIIQLQTQIDELQQEKQEIENSLTLLGRLKPQLEEKLYELRIEIQELEIYTAKQNQLLATTKNERADIESSLNSLQTQTTTQQAELNQLQEQVKLLQDERDLLQSQVWELLQQAETFNQESLPETAEEDDIDLFPFSELMDSLEPRNSHLDTAQNLPEEWANFLENLPAYELQVLKAIVEEDNPKPAIKQIAEEHITMPNLLIDSIN…
MBE9166688.1	Pleurocapsales cyanobacterium LEGE 06147	hypothetical protein	MESPKVINKVLLSSVAFGVSFGIGMLVSEKDIKNALTTGALAATAGFAGALVSERKKADGENLVEDSLQTQVQELKTQEDWLHQSIAEATTKMQEVEAGINSLQTEHAQLLENIADLNSQKQQLETEYNNWQAQVREVFQQQEQTNQTLSSLETQKEAIETSIATRQTELEQIRDRLMQAQQQQEELDTYLARLESRKQELETENQNLQAQIQELEQQHAQLAQVIAPLAEEPAESETFEDRSNEELEELIGLEELDNFSKEELVSVAVKLTDEESISVENPMDEMEEIAFQEEPIFLEDLDSIDEQESVNEESEPFLSLIELESTPENSKELDNLFDGNPIADDDSFREELAQPESTTEDFVLLDESIEPSEEIACEEPISLEELDSIDEEAIASMTE…
QOV22856.1	Anabaenopsis elenkinii CCIBt3563	hypothetical protein	MQSAIISNRYILGIIAFSVSFGISLVPQWNFNQALITGIITIISTYAATLFIDRRRSNYEMMILNSNRQRIKELEGLKRRLVKEVNQIEEIRNLLYADSQSLENQILESRTQRDKVHRDIGIFASQKKQLETDTINLTAQIESLEQNKIELHHTCSQMTTEKRRLELNCNSFRAEIMQLQNQISQLQEEKKELENNVTLLDRLKPQLEEKMYELRTEIQALETQINEQKQLLLSTKTETENLAENLNYLESQINQKQSELQQITSELSLLQAERDSLQSQVWELLQQPETLNPELSPENCHEDGNDVFPFTELIDSVKTINTSEILPEQWQKLLEILPNHEIQALKAIVEQEHPLVTIEEIAQANSTTPSLLIDSLNEHAQDAIGELIITTNGEHPQVS…
