# Supplementary material for: SepT, a novel protein specific to multicellular cyanobacteria, influences peptidoglycan growth and septal nanopore formation in Anabaena sp. PCC 7120
Source: mBio. 2023 Aug 31;14(5):e00983-23. doi: 10.1128/mbio.00983-23 (PMC10653889; doi:10.1128/mbio.00983-23)
Supplement: Data set S2 — Excerpt of proteins co-precipitated with SepT-GFP. [file mbio.00983-23-s0002.xlsx]

## Sheet: PCC 7120 WT, BG11
Accession	Description	Coverage [%]	# PSMs	# Unique Peptides	# AAs	MW [kDa]	calc. pI
P80559	Phycobiliprotein ApcE OS=Nostoc sp. (strain PCC 7120 / SAG 25.82 / UTEX 2576) GN=apcE PE=1 SV=3	49	60	44	1132	126.8	9.41
Q8YUI5	Mannose-1-phosphate guanyltransferase OS=Nostoc sp. (strain PCC 7120 / SAG 25.82 / UTEX 2576) GN=alr2361 PE=4 SV=1	26	14	13	842	92.6	6.02
Q8Z0J9	N-acetylmuramoyl-L-alanine amidase OS=Nostoc sp. (strain PCC 7120 / SAG 25.82 / UTEX 2576) GN=alr0092 PE=4 SV=1	18	11	10	627	68.1	11.05
P30521	Glucose-1-phosphate adenylyltransferase OS=Nostoc sp. (strain PCC 7120 / SAG 25.82 / UTEX 2576) GN=glgC PE=3 SV=1	31	10	9	429	48.3	5.95
P07123	Phycobilisome 32.1 kDa linker polypeptide, phycocyanin-associated, rod OS=Nostoc sp. (strain PCC 7120 / SAG 25.82 / UTEX 2576) GN=cpcC PE=1 SV=4	31	14	8	286	32.2	9.33
Q8YYI3	Carbon dioxide concentrating mechanism protein OS=Nostoc sp. (strain PCC 7120 / SAG 25.82 / UTEX 2576) GN=ccmM PE=4 SV=1	26	10	8	555	59.4	7.24
Q8YQ51	All3984 protein OS=Nostoc sp. (strain PCC 7120 / SAG 25.82 / UTEX 2576) GN=all3984 PE=4 SV=1	39	8	8	231	24.7	10.24
Q8YP69	Ribonuclease E OS=Nostoc sp. (strain PCC 7120 / SAG 25.82 / UTEX 2576) GN=alr4331 PE=4 SV=1	17	8	8	687	76.1	5.82
P31329	Phycobilisome 34.5 kDa linker polypeptide, phycoerythrocyanin-associated, rod OS=Nostoc sp. (strain PCC 7120 / SAG 25.82 / UTEX 2576) GN=pecC PE=1 SV=3	29	13	7	278	31.3	9.48
P00879	Ribulose bisphosphate carboxylase large chain OS=Nostoc sp. (strain PCC 7120 / SAG 25.82 / UTEX 2576) GN=cbbL PE=1 SV=3	24	9	7	476	53	6.71
P29989	Phycobilisome rod-core linker polypeptide CpcG4 OS=Nostoc sp. (strain PCC 7120 / SAG 25.82 / UTEX 2576) GN=cpcG4 PE=1 SV=3	38	8	7	253	29.3	9.32
Q8YXH3	Zam protein OS=Nostoc sp. (strain PCC 7120 / SAG 25.82 / UTEX 2576) GN=zam PE=4 SV=1	12	7	7	783	87.8	5.41
Q9KI45	Putative DNA-binding protein DevH OS=Nostoc sp. (strain PCC 7120 / SAG 25.82 / UTEX 2576) GN=devH PE=4 SV=1	34	7	6	239	27.3	9.25
Q8YQ43	6,7-dimethyl-8-ribityllumazine synthase OS=Nostoc sp. (strain PCC 7120 / SAG 25.82 / UTEX 2576) GN=ribH PE=3 SV=1	52	9	5	190	20.6	5.77
P80557	Allophycocyanin subunit beta OS=Nostoc sp. (strain PCC 7120 / SAG 25.82 / UTEX 2576) GN=apcB PE=1 SV=3	46	8	5	162	17.3	5.6
Q8YPJ5	30S ribosomal protein S5 OS=Nostoc sp. (strain PCC 7120 / SAG 25.82 / UTEX 2576) GN=rpsE PE=3 SV=1	36	7	5	174	18.2	10.87
Q8YKU4	All7197 protein OS=Nostoc sp. (strain PCC 7120 / SAG 25.82 / UTEX 2576) GN=all7197 PE=4 SV=1	12	6	5	413	46.1	8.4
Q8YSA5	Ribosome hibernation promoting factor OS=Nostoc sp. (strain PCC 7120 / SAG 25.82 / UTEX 2576) GN=lrtA PE=3 SV=1	38	5	5	213	24.2	7.12
Q8Z0G8	Geranylgeranyl hydrogenase OS=Nostoc sp. (strain PCC 7120 / SAG 25.82 / UTEX 2576) GN=chlP PE=4 SV=1	16	5	5	406	44.7	8.4
Q8YNP1	All4523 protein OS=Nostoc sp. (strain PCC 7120 / SAG 25.82 / UTEX 2576) GN=all4523 PE=4 SV=1	29	6	4	201	21.8	8.69
P07120	C-phycocyanin subunit beta OS=Nostoc sp. (strain PCC 7120 / SAG 25.82 / UTEX 2576) GN=cpcB PE=3 SV=4	39	5	4	173	18.4	5.16
P80555	Allophycocyanin subunit alpha 1 OS=Nostoc sp. (strain PCC 7120 / SAG 25.82 / UTEX 2576) GN=apcA1 PE=1 SV=3	53	5	4	161	17.3	5.03
Q8YVM2	30S ribosomal protein S16 OS=Nostoc sp. (strain PCC 7120 / SAG 25.82 / UTEX 2576) GN=rpsP PE=3 SV=1	33	5	4	86	10	10.73
Q8YPI1	50S ribosomal protein L23 OS=Nostoc sp. (strain PCC 7120 / SAG 25.82 / UTEX 2576) GN=rplW PE=3 SV=1	31	4	4	104	11.9	10.32
Q8YMF3	All4981 protein OS=Nostoc sp. (strain PCC 7120 / SAG 25.82 / UTEX 2576) GN=all4981 PE=4 SV=1	27	4	4	646	74.1	4.88
Q8YPK4	50S ribosomal protein L17 OS=Nostoc sp. (strain PCC 7120 / SAG 25.82 / UTEX 2576) GN=rplQ PE=3 SV=1	39	4	4	116	13.3	11.37
Q8YSQ2	All3032 protein OS=Nostoc sp. (strain PCC 7120 / SAG 25.82 / UTEX 2576) GN=all3032 PE=4 SV=1	26	4	4	197	23	5.4
Q8YPJ3	50S ribosomal protein L6 OS=Nostoc sp. (strain PCC 7120 / SAG 25.82 / UTEX 2576) GN=rplF PE=3 SV=1	25	6	3	182	19.9	10.4
Q8YPK2	30S ribosomal protein S11 OS=Nostoc sp. (strain PCC 7120 / SAG 25.82 / UTEX 2576) GN=rpsK PE=3 SV=1	22	4	3	131	14	11.19
Q8YPI5	30S ribosomal protein S3 OS=Nostoc sp. (strain PCC 7120 / SAG 25.82 / UTEX 2576) GN=rpsC PE=3 SV=1	15	4	3	260	29.9	10.43
Q8YW73	Protochlorophyllide oxido-reductase OS=Nostoc sp. (strain PCC 7120 / SAG 25.82 / UTEX 2576) GN=por PE=4 SV=1	15	3	3	329	36.6	8.73
P58552	Protein RecA OS=Nostoc sp. (strain PCC 7120 / SAG 25.82 / UTEX 2576) GN=recA PE=3 SV=1	9	3	3	357	38.4	5.26
Q8YPK6	50S ribosomal protein L13 OS=Nostoc sp. (strain PCC 7120 / SAG 25.82 / UTEX 2576) GN=rplM PE=3 SV=1	22	3	3	151	17	10.11
Q8YVW2	All1861 protein OS=Nostoc sp. (strain PCC 7120 / SAG 25.82 / UTEX 2576) GN=all1861 PE=4 SV=1	19	3	3	269	28.4	10.21
P22704	DNA-directed RNA polymerase subunit gamma OS=Nostoc sp. (strain PCC 7120 / SAG 25.82 / UTEX 2576) GN=rpoC1 PE=3 SV=1	7	3	3	625	70.5	7.93
Q8YKW6	All7172 protein OS=Nostoc sp. (strain PCC 7120 / SAG 25.82 / UTEX 2576) GN=all7172 PE=4 SV=1	3	3	3	1055	121.4	6.77
P07121	C-phycocyanin alpha chain OS=Nostoc sp. (strain PCC 7120 / SAG 25.82 / UTEX 2576) GN=cpcA PE=3 SV=3	23	3	3	163	17.4	7.43
Q8YPI0	50S ribosomal protein L4 OS=Nostoc sp. (strain PCC 7120 / SAG 25.82 / UTEX 2576) GN=rplD PE=3 SV=1	25	3	3	210	23.7	10.17

## Sheet: PCC 7120 SepT-GFP, BG11
Data Set S2. Mass spectrometry-based identified interaction partner of SepT. Table contains proteins identified upon co-IP experiments of Anabaena WT (PCC 7120 WT, BG11) or Anabaena expressing SepT-GFP from PpetE (PCC 7120 SepT-GFP, BG11). Both cultures were grown in BG11 prior to the experiment.
	Description	Coverage [%]	# PSMs	# Unique Peptides	# AAs	MW [kDa]	calc. pI
	All2460 protein OS=Nostoc sp. (strain PCC 7120 / SAG 25.82 / UTEX 2576) GN=all2460 PE=4 SV=1	77	132	35	426	49.2	5.2
Q8YXF2	ATP-dependent zinc metalloprotease FtsH OS=Nostoc sp. (strain PCC 7120 / SAG 25.82 / UTEX 2576) GN=ftsH PE=3 SV=1	69	73	32	613	67.2	5.55
Q8YTP0	Ferrichrome-iron receptor OS=Nostoc sp. (strain PCC 7120 / SAG 25.82 / UTEX 2576) GN=all2674 PE=3 SV=1	47	39	26	867	95.4	4.74
Q8YVU1	Histidine kinase OS=Nostoc sp. (strain PCC 7120 / SAG 25.82 / UTEX 2576) GN=alr1883 PE=4 SV=1	28	31	26	1194	134.5	5.43
Q8YYL4	Porin major outer membrane protein OS=Nostoc sp. (strain PCC 7120 / SAG 25.82 / UTEX 2576) GN=alr0834 PE=3 SV=1	76	66	25	511	54.4	4.78
Q8YR16	ATP-dependent zinc metalloprotease FtsH OS=Nostoc sp. (strain PCC 7120 / SAG 25.82 / UTEX 2576) GN=ftsH PE=3 SV=1	77	76	24	628	68.8	6.09
Q8YZR0	Alr0397 protein OS=Nostoc sp. (strain PCC 7120 / SAG 25.82 / UTEX 2576) GN=alr0397 PE=3 SV=1	44	28	23	867	94.3	4.92
Q8YNL5	Uncharacterized protein alr4550 OS=Nostoc sp. (strain PCC 7120 / SAG 25.82 / UTEX 2576) GN=alr4550 PE=1 SV=1	62	115	21	575	60.5	4.91
P06540	ATP synthase subunit beta OS=Nostoc sp. (strain PCC 7120 / SAG 25.82 / UTEX 2576) GN=atpD PE=3 SV=2	70	30	21	482	52	5.12
Q8YNR3	All4499 protein OS=Nostoc sp. (strain PCC 7120 / SAG 25.82 / UTEX 2576) GN=all4499 PE=3 SV=1	72	72	19	546	58.5	5.16
Q8YRY2	All3310 protein OS=Nostoc sp. (strain PCC 7120 / SAG 25.82 / UTEX 2576) GN=all3310 PE=3 SV=1	35	23	19	698	76.8	4.97
P80559	Phycobiliprotein ApcE OS=Nostoc sp. (strain PCC 7120 / SAG 25.82 / UTEX 2576) GN=apcE PE=1 SV=3	23	22	19	1132	126.8	9.41
Q8YMZ8	ATP-dependent zinc metalloprotease FtsH OS=Nostoc sp. (strain PCC 7120 / SAG 25.82 / UTEX 2576) GN=ftsH PE=3 SV=1	53	54	18	656	72.1	7.9
Q8YQ14	All4026 protein OS=Nostoc sp. (strain PCC 7120 / SAG 25.82 / UTEX 2576) GN=all4026 PE=3 SV=1	33	23	18	854	95	4.98
B9VVT1	60 kDa chaperonin OS=Nostoc sp. (strain PCC 7120 / SAG 25.82 / UTEX 2576) GN=groL PE=3 SV=1	44	25	18	544	57.9	5.17
Q8YSE5	RND multidrug efflux transporter OS=Nostoc sp. (strain PCC 7120 / SAG 25.82 / UTEX 2576) GN=all3143 PE=3 SV=1	30	21	18	1057	115.5	5.59
Q8ZS94	Cation efflux system protein OS=Nostoc sp. (strain PCC 7120 / SAG 25.82 / UTEX 2576) GN=all7618 PE=3 SV=1	21	17	16	1058	114.2	5.19
Q8YUR6	Alr2269 protein OS=Nostoc sp. (strain PCC 7120 / SAG 25.82 / UTEX 2576) GN=alr2269 PE=1 SV=1	29	16	15	833	89.6	5.1
Q8YNP9	Alr4515 protein OS=Nostoc sp. (strain PCC 7120 / SAG 25.82 / UTEX 2576) GN=alr4515 PE=4 SV=1	29	16	15	589	67.3	8.75
Q8YST5	Endopeptidase Clp ATP-binding chain OS=Nostoc sp. (strain PCC 7120 / SAG 25.82 / UTEX 2576) GN=clpB PE=3 SV=1	26	17	15	839	93.1	5.74
Q8YXB1	Sulfate permease family protein OS=Nostoc sp. (strain PCC 7120 / SAG 25.82 / UTEX 2576) GN=all1304 PE=3 SV=1	41	32	14	573	60.2	6.93
P20093	Photosystem II CP47 reaction center protein OS=Nostoc sp. (strain PCC 7120 / SAG 25.82 / UTEX 2576) GN=psbB PE=3 SV=1	31	23	14	509	56.3	6.38
Q8YPI5	30S ribosomal protein S3 OS=Nostoc sp. (strain PCC 7120 / SAG 25.82 / UTEX 2576) GN=rpsC PE=3 SV=1	51	35	14	260	29.9	10.43
Q8YXH3	Zam protein OS=Nostoc sp. (strain PCC 7120 / SAG 25.82 / UTEX 2576) GN=zam PE=4 SV=1	27	14	14	783	87.8	5.41
Q8YMJ7	ATP-dependent zinc metalloprotease FtsH OS=Nostoc sp. (strain PCC 7120 / SAG 25.82 / UTEX 2576) GN=ftsH PE=3 SV=1	37	20	13	645	70.1	5.64
Q8YUS4	All2260 protein OS=Nostoc sp. (strain PCC 7120 / SAG 25.82 / UTEX 2576) GN=all2260 PE=4 SV=1	39	19	13	300	33.7	8.63
Q8YP69	Ribonuclease E OS=Nostoc sp. (strain PCC 7120 / SAG 25.82 / UTEX 2576) GN=alr4331 PE=4 SV=1	24	14	13	687	76.1	5.82
Q8YT39	Alr2887 protein OS=Nostoc sp. (strain PCC 7120 / SAG 25.82 / UTEX 2576) GN=alr2887 PE=1 SV=1	32	16	12	742	80.8	6.76
Q8YM89	Biopolymer transport protein OS=Nostoc sp. (strain PCC 7120 / SAG 25.82 / UTEX 2576) GN=exbB PE=3 SV=1	54	22	12	217	24	9.03
O52750	Putative gluconeogenesis factor OS=Nostoc sp. (strain PCC 7120 / SAG 25.82 / UTEX 2576) GN=alr2298 PE=3 SV=1	35	13	12	456	49.3	9.58
Q8YKU4	All7197 protein OS=Nostoc sp. (strain PCC 7120 / SAG 25.82 / UTEX 2576) GN=all7197 PE=4 SV=1	38	14	12	413	46.1	8.4
Q8YX97	Valine--tRNA ligase OS=Nostoc sp. (strain PCC 7120 / SAG 25.82 / UTEX 2576) GN=valS PE=3 SV=1	13	12	12	1014	113.6	6.06
Q8YP15	All4387 protein OS=Nostoc sp. (strain PCC 7120 / SAG 25.82 / UTEX 2576) GN=all4387 PE=4 SV=1	55	21	11	278	31.1	4.98
Q8YUN0	Alr2309 protein OS=Nostoc sp. (strain PCC 7120 / SAG 25.82 / UTEX 2576) GN=alr2309 PE=4 SV=1	28	14	11	579	64.4	6.58
Q8YPA3	All4296 protein OS=Nostoc sp. (strain PCC 7120 / SAG 25.82 / UTEX 2576) GN=all4296 PE=4 SV=1	29	13	11	503	56.6	6.49
Q8YZH7	GTPase Der OS=Nostoc sp. (strain PCC 7120 / SAG 25.82 / UTEX 2576) GN=der PE=3 SV=1	34	13	11	453	50.7	5.97
Q8YYV3	Alr0740 protein OS=Nostoc sp. (strain PCC 7120 / SAG 25.82 / UTEX 2576) GN=alr0740 PE=4 SV=1	23	11	11	508	58.2	6.42
P12405	ATP synthase subunit alpha OS=Nostoc sp. (strain PCC 7120 / SAG 25.82 / UTEX 2576) GN=atpA PE=3 SV=2	33	14	10	506	54.4	5.24
Q8YSE4	All3144 protein OS=Nostoc sp. (strain PCC 7120 / SAG 25.82 / UTEX 2576) GN=all3144 PE=3 SV=1	44	13	10	439	47.9	9.66
P00879	Ribulose bisphosphate carboxylase large chain OS=Nostoc sp. (strain PCC 7120 / SAG 25.82 / UTEX 2576) GN=cbbL PE=1 SV=3	30	16	10	476	53	6.71
Q8YPT2	All4109 protein OS=Nostoc sp. (strain PCC 7120 / SAG 25.82 / UTEX 2576) GN=all4109 PE=4 SV=1	53	15	10	235	26.6	8.91
Q8Z0G8	Geranylgeranyl hydrogenase OS=Nostoc sp. (strain PCC 7120 / SAG 25.82 / UTEX 2576) GN=chlP PE=4 SV=1	34	13	10	406	44.7	8.4
P13907	Photosystem II manganese-stabilizing polypeptide OS=Nostoc sp. (strain PCC 7120 / SAG 25.82 / UTEX 2576) GN=psbO PE=3 SV=2	53	11	10	273	29.6	5.03
Q8YYI8	DNA gyrase subunit A OS=Nostoc sp. (strain PCC 7120 / SAG 25.82 / UTEX 2576) GN=gyrA PE=3 SV=1	16	11	10	872	96.9	5.58
Q8YRY7	All3305 protein OS=Nostoc sp. (strain PCC 7120 / SAG 25.82 / UTEX 2576) GN=all3305 PE=4 SV=1	23	12	10	496	54.3	8.75
P12408	ATP synthase gamma chain OS=Nostoc sp. (strain PCC 7120 / SAG 25.82 / UTEX 2576) GN=atpG PE=3 SV=2	39	11	10	315	35.3	8.84
Q8Z025	Mg-protoporphyrin IX chelatase OS=Nostoc sp. (strain PCC 7120 / SAG 25.82 / UTEX 2576) GN=chlD PE=3 SV=1	20	10	10	678	73.9	5.22
Q8YP14	All4388 protein OS=Nostoc sp. (strain PCC 7120 / SAG 25.82 / UTEX 2576) GN=all4388 PE=4 SV=1	32	10	9	493	51.5	9.1
Q8YZ76	Nitrate transport ATP-binding protein OS=Nostoc sp. (strain PCC 7120 / SAG 25.82 / UTEX 2576) GN=nrtC PE=4 SV=1	24	10	9	657	73.2	6.57
Q8YRS8	Alr3365 protein OS=Nostoc sp. (strain PCC 7120 / SAG 25.82 / UTEX 2576) GN=alr3365 PE=4 SV=1	33	10	9	332	38.2	8.91
Q8YVC8	All2050 protein OS=Nostoc sp. (strain PCC 7120 / SAG 25.82 / UTEX 2576) GN=all2050 PE=4 SV=1	32	9	9	545	59.2	8.82
Q8YTI0	30S ribosomal protein S4 OS=Nostoc sp. (strain PCC 7120 / SAG 25.82 / UTEX 2576) GN=rpsD PE=3 SV=1	40	12	9	202	23.2	10.81
Q8YYI3	Carbon dioxide concentrating mechanism protein OS=Nostoc sp. (strain PCC 7120 / SAG 25.82 / UTEX 2576) GN=ccmM PE=4 SV=1	30	10	9	555	59.4	7.24
Q8YW74	Chaperone protein dnaK2 OS=Nostoc sp. (strain PCC 7120 / SAG 25.82 / UTEX 2576) GN=dnaK2 PE=3 SV=1	20	11	9	633	67.9	4.97
Q8YP62	Elongation factor G OS=Nostoc sp. (strain PCC 7120 / SAG 25.82 / UTEX 2576) GN=fusA PE=3 SV=1	16	10	9	692	76.1	5.19
Q8YWD5	Sodium/solute symporter OS=Nostoc sp. (strain PCC 7120 / SAG 25.82 / UTEX 2576) GN=all1678 PE=3 SV=1	23	9	9	497	53.8	8.57
P0A4U6	Global nitrogen regulator OS=Nostoc sp. (strain PCC 7120 / SAG 25.82 / UTEX 2576) GN=ntcA PE=1 SV=1	54	10	9	223	24.9	9.03
Q9KI45	Putative DNA-binding protein DevH OS=Nostoc sp. (strain PCC 7120 / SAG 25.82 / UTEX 2576) GN=devH PE=4 SV=1	49	13	8	239	27.3	9.25
P07120	C-phycocyanin subunit beta OS=Nostoc sp. (strain PCC 7120 / SAG 25.82 / UTEX 2576) GN=cpcB PE=3 SV=4	72	13	8	173	18.4	5.16
Q8YVC3	Alr2055 protein OS=Nostoc sp. (strain PCC 7120 / SAG 25.82 / UTEX 2576) GN=alr2055 PE=4 SV=1	55	11	8	237	26.8	8.75
Q8YPA8	Photosystem II CP43 reaction center protein OS=Nostoc sp. (strain PCC 7120 / SAG 25.82 / UTEX 2576) GN=psbC PE=3 SV=1	33	11	8	459	49.8	6.47
Q8YPA5	All4294 protein OS=Nostoc sp. (strain PCC 7120 / SAG 25.82 / UTEX 2576) GN=all4294 PE=4 SV=1	31	10	8	508	55.5	10.55
P58552	Protein RecA OS=Nostoc sp. (strain PCC 7120 / SAG 25.82 / UTEX 2576) GN=recA PE=3 SV=1	34	11	8	357	38.4	5.26
Q8XFA5	Photosystem II D2 protein OS=Nostoc sp. (strain PCC 7120 / SAG 25.82 / UTEX 2576) GN=psbD1 PE=3 SV=1	30	12	8	351	39.2	6.14
P07123	Phycobilisome 32.1 kDa linker polypeptide, phycocyanin-associated, rod OS=Nostoc sp. (strain PCC 7120 / SAG 25.82 / UTEX 2576) GN=cpcC PE=1 SV=4	31	9	8	286	32.2	9.33
Q8YRZ2	Magnesium-protoporphyrin IX monomethyl ester [oxidative] cyclase 3 OS=Nostoc sp. (strain PCC 7120 / SAG 25.82 / UTEX 2576) GN=acsF3 PE=3 SV=1	28	9	8	358	42.3	6.28
Q8YR42	Alr3608 protein OS=Nostoc sp. (strain PCC 7120 / SAG 25.82 / UTEX 2576) GN=alr3608 PE=4 SV=1	23	8	8	552	58.2	9.41
Q8YRN8	Alr3406 protein OS=Nostoc sp. (strain PCC 7120 / SAG 25.82 / UTEX 2576) GN=alr3406 PE=4 SV=1	24	8	8	463	53.2	5.44
Q8YLW2	Magnesium transporter MgtE OS=Nostoc sp. (strain PCC 7120 / SAG 25.82 / UTEX 2576) GN=all5184 PE=3 SV=1	21	9	8	466	51.6	4.78
Q8ZS97	All7614 protein OS=Nostoc sp. (strain PCC 7120 / SAG 25.82 / UTEX 2576) GN=all7614 PE=3 SV=1	31	34	7	547	58.3	4.81
Q8YQW9	Alr3692 protein OS=Nostoc sp. (strain PCC 7120 / SAG 25.82 / UTEX 2576) GN=alr3692 PE=4 SV=1	39	15	7	284	30.7	6.54
Q8Z0B7	Alr0181 protein OS=Nostoc sp. (strain PCC 7120 / SAG 25.82 / UTEX 2576) GN=alr0181 PE=4 SV=1	26	10	7	476	51.6	8.32
Q8YM98	All5036 protein OS=Nostoc sp. (strain PCC 7120 / SAG 25.82 / UTEX 2576) GN=all5036 PE=4 SV=1	30	10	7	470	51.1	10.84
P35797	Phycoerythrocyanin subunit beta OS=Nostoc sp. (strain PCC 7120 / SAG 25.82 / UTEX 2576) GN=pecB PE=1 SV=1	67	10	7	172	18.3	6.15
Q8YUK4	All2342 protein OS=Nostoc sp. (strain PCC 7120 / SAG 25.82 / UTEX 2576) GN=all2342 PE=4 SV=1	47	11	7	258	28.8	5.19
Q8YTS5	Glutamate-1-semialdehyde aminotransferase OS=Nostoc sp. (strain PCC 7120 / SAG 25.82 / UTEX 2576) GN=all2638 PE=3 SV=1	29	9	7	411	44.6	9.2
Q8YXK5	Uridylate kinase OS=Nostoc sp. (strain PCC 7120 / SAG 25.82 / UTEX 2576) GN=pyrH PE=3 SV=1	49	10	7	242	26	6.07
Q8YPE9	Potassium-transporting ATPase ATP-binding subunit 1 OS=Nostoc sp. (strain PCC 7120 / SAG 25.82 / UTEX 2576) GN=kdpB1 PE=3 SV=1	22	13	7	701	74.4	7.84
P12406	ATP synthase subunit delta OS=Nostoc sp. (strain PCC 7120 / SAG 25.82 / UTEX 2576) GN=atpH PE=3 SV=1	43	8	7	183	20.4	9.44
Q8YZG5	All0495 protein OS=Nostoc sp. (strain PCC 7120 / SAG 25.82 / UTEX 2576) GN=all0495 PE=4 SV=1	26	8	7	446	48.3	5.63
Q8YR96	Exopolyphosphatase OS=Nostoc sp. (strain PCC 7120 / SAG 25.82 / UTEX 2576) GN=all3552 PE=4 SV=1	19	8	7	550	61.8	7.97
Q8YSM5	Alr3059 protein OS=Nostoc sp. (strain PCC 7120 / SAG 25.82 / UTEX 2576) GN=alr3059 PE=4 SV=1	13	7	7	727	79.7	6.52
Q8YRJ0	Site-determining protein OS=Nostoc sp. (strain PCC 7120 / SAG 25.82 / UTEX 2576) GN=minD PE=3 SV=1	43	7	7	268	29.2	8.12
Q8YUG3	All2384 protein OS=Nostoc sp. (strain PCC 7120 / SAG 25.82 / UTEX 2576) GN=all2384 PE=4 SV=1	20	7	7	546	61.6	4.79
Q8YSU2	DnaJ protein OS=Nostoc sp. (strain PCC 7120 / SAG 25.82 / UTEX 2576) GN=dnaJ PE=4 SV=1	30	9	7	333	37.8	9.31
Q8YVM3	Signal recognition particle protein OS=Nostoc sp. (strain PCC 7120 / SAG 25.82 / UTEX 2576) GN=ffh PE=3 SV=1	20	7	7	490	53.4	7.88
Q44292	Nitrate transport protein NrtA OS=Nostoc sp. (strain PCC 7120 / SAG 25.82 / UTEX 2576) GN=nrtA PE=3 SV=3	22	7	7	440	48.4	8.21
Q8YWJ9	Toxin secretion ABC transporter ATP-binding protein OS=Nostoc sp. (strain PCC 7120 / SAG 25.82 / UTEX 2576) GN=alr1614 PE=4 SV=1	13	7	7	893	99.8	5.97
Q8YR65	All3585 protein OS=Nostoc sp. (strain PCC 7120 / SAG 25.82 / UTEX 2576) GN=all3585 PE=4 SV=1	41	9	6	278	29.4	8.72
Q8YLB6	Alr7019 protein OS=Nostoc sp. (strain PCC 7120 / SAG 25.82 / UTEX 2576) GN=alr7019 PE=4 SV=1	39	8	6	293	33.8	5.64
P58573	Photosystem I reaction center subunit II OS=Nostoc sp. (strain PCC 7120 / SAG 25.82 / UTEX 2576) GN=psaD PE=3 SV=1	58	8	6	139	15.1	9.31
Q8YPI4	50S ribosomal protein L22 OS=Nostoc sp. (strain PCC 7120 / SAG 25.82 / UTEX 2576) GN=rplV PE=3 SV=1	63	8	6	119	13.3	10.15
Q8YXC0	Alr1295 protein OS=Nostoc sp. (strain PCC 7120 / SAG 25.82 / UTEX 2576) GN=alr1295 PE=4 SV=1	32	6	6	270	29.5	6.3
Q8YTL0	All2707 protein OS=Nostoc sp. (strain PCC 7120 / SAG 25.82 / UTEX 2576) GN=all2707 PE=4 SV=1	13	6	6	798	90.1	6.86
Q8YVZ7	Alr1819 protein OS=Nostoc sp. (strain PCC 7120 / SAG 25.82 / UTEX 2576) GN=alr1819 PE=4 SV=1	24	7	6	558	58.1	5.02
Q8YQY8	Aldehyde dehydrogenase OS=Nostoc sp. (strain PCC 7120 / SAG 25.82 / UTEX 2576) GN=alr3672 PE=3 SV=1	18	7	6	460	51.2	7.72
Q8YW73	Protochlorophyllide oxido-reductase OS=Nostoc sp. (strain PCC 7120 / SAG 25.82 / UTEX 2576) GN=por PE=4 SV=1	27	6	6	329	36.6	8.73
Q8YR44	Dihydrolipoamide acetyltransferase component of pyruvate dehydrogenase complex OS=Nostoc sp. (strain PCC 7120 / SAG 25.82 / UTEX 2576) GN=alr3606 PE=3 SV=1	24	6	6	430	44.8	6.13
P58565	Photosystem I P700 chlorophyll a apoprotein A2 1 OS=Nostoc sp. (strain PCC 7120 / SAG 25.82 / UTEX 2576) GN=psaB1 PE=3 SV=2	12	7	6	741	83.3	7.25
Q8YPJ5	30S ribosomal protein S5 OS=Nostoc sp. (strain PCC 7120 / SAG 25.82 / UTEX 2576) GN=rpsE PE=3 SV=1	37	9	6	174	18.2	10.87
Q8YUK6	Alr2338 protein OS=Nostoc sp. (strain PCC 7120 / SAG 25.82 / UTEX 2576) GN=alr2338 PE=4 SV=1	10	6	6	751	81.3	8.22
Q8YQ82	Probable RuBisCO transcriptional regulator OS=Nostoc sp. (strain PCC 7120 / SAG 25.82 / UTEX 2576) GN=rbcR PE=3 SV=1	23	6	6	337	37.4	5.74
Q8YVT4	D-3-phosphoglycerate dehydrogenase OS=Nostoc sp. (strain PCC 7120 / SAG 25.82 / UTEX 2576) GN=alr1890 PE=3 SV=1	14	6	6	526	55.8	6.14
Q8YKU8	All7193 protein OS=Nostoc sp. (strain PCC 7120 / SAG 25.82 / UTEX 2576) GN=all7193 PE=4 SV=1	68	9	6	134	15.2	7.96
Q8YY02	Glutamyl-tRNA(Gln) amidotransferase subunit A OS=Nostoc sp. (strain PCC 7120 / SAG 25.82 / UTEX 2576) GN=gatA PE=3 SV=1	20	6	6	486	52.3	5.94
Q8YP63	Elongation factor Tu OS=Nostoc sp. (strain PCC 7120 / SAG 25.82 / UTEX 2576) GN=tuf PE=1 SV=1	25	6	6	409	44.8	5.4
Q8YRU9	Transketolase OS=Nostoc sp. (strain PCC 7120 / SAG 25.82 / UTEX 2576) GN=tkt PE=1 SV=1	14	6	6	670	72	6.32
Q8YPK3	DNA-directed RNA polymerase subunit alpha OS=Nostoc sp. (strain PCC 7120 / SAG 25.82 / UTEX 2576) GN=rpoA PE=3 SV=1	26	6	6	315	35.1	4.88
Q8YU82	Alr2472 protein OS=Nostoc sp. (strain PCC 7120 / SAG 25.82 / UTEX 2576) GN=alr2472 PE=4 SV=1	21	6	6	322	35.4	5.5
Q9AIT0	All1838 protein OS=Nostoc sp. (strain PCC 7120 / SAG 25.82 / UTEX 2576) GN=all1838 PE=4 SV=1	44	9	5	193	21.3	5.57
Q8YYA9	Alr0942 protein OS=Nostoc sp. (strain PCC 7120 / SAG 25.82 / UTEX 2576) GN=alr0942 PE=4 SV=1	30	6	5	300	34.7	5.1
Q8YNH8	Alr4587 protein OS=Nostoc sp. (strain PCC 7120 / SAG 25.82 / UTEX 2576) GN=alr4587 PE=3 SV=1	33	7	5	213	23.5	5.68
Q8YPI0	50S ribosomal protein L4 OS=Nostoc sp. (strain PCC 7120 / SAG 25.82 / UTEX 2576) GN=rplD PE=3 SV=1	34	8	5	210	23.7	10.17
Q8YSD5	Potassium-transporting ATPase ATP-binding subunit 2 OS=Nostoc sp. (strain PCC 7120 / SAG 25.82 / UTEX 2576) GN=kdpB2 PE=3 SV=1	16	8	5	708	75.4	7.88
Q8YLL3	Acetyl-coenzyme A carboxylase carboxyl transferase subunit alpha OS=Nostoc sp. (strain PCC 7120 / SAG 25.82 / UTEX 2576) GN=accA PE=3 SV=1	24	6	5	326	35.7	6.55
P07121	C-phycocyanin alpha chain OS=Nostoc sp. (strain PCC 7120 / SAG 25.82 / UTEX 2576) GN=cpcA PE=3 SV=3	59	6	5	163	17.4	7.43
P46242	Photosystem II protein D1 1 OS=Nostoc sp. (strain PCC 7120 / SAG 25.82 / UTEX 2576) GN=psbA1 PE=3 SV=1	17	6	5	360	39.6	5.83
Q8YM90	All5046 protein OS=Nostoc sp. (strain PCC 7120 / SAG 25.82 / UTEX 2576) GN=all5046 PE=3 SV=1	49	11	5	134	14.6	8.54
Q8YZL6	DNA topoisomerase (ATP-hydrolyzing) OS=Nostoc sp. (strain PCC 7120 / SAG 25.82 / UTEX 2576) GN=all0441 PE=3 SV=1	10	6	5	835	92.5	8.07
Q8YU18	Alr2543 protein OS=Nostoc sp. (strain PCC 7120 / SAG 25.82 / UTEX 2576) GN=alr2543 PE=4 SV=1	26	7	5	227	27	9.82
Q8YQK1	Two-component response regulator OS=Nostoc sp. (strain PCC 7120 / SAG 25.82 / UTEX 2576) GN=ycf27 PE=4 SV=1	34	5	5	242	27.1	5.11
Q8YWR3	Peroxiredoxin 2 family protein/glutaredoxin OS=Nostoc sp. (strain PCC 7120 / SAG 25.82 / UTEX 2576) GN=all1541 PE=4 SV=1	35	6	5	251	27.5	5.12
P46080	Uncharacterized protein all2391 OS=Nostoc sp. (strain PCC 7120 / SAG 25.82 / UTEX 2576) GN=all2391 PE=4 SV=2	16	7	5	378	41.3	6.87
Q8YMP2	Alr4891 protein OS=Nostoc sp. (strain PCC 7120 / SAG 25.82 / UTEX 2576) GN=alr4891 PE=4 SV=1	10	5	5	871	93.6	9.31
Q8YNX4	Alr4435 protein OS=Nostoc sp. (strain PCC 7120 / SAG 25.82 / UTEX 2576) GN=alr4435 PE=4 SV=1	16	5	5	413	47.7	9.39
P12410	ATP synthase subunit b' OS=Nostoc sp. (strain PCC 7120 / SAG 25.82 / UTEX 2576) GN=atpG PE=3 SV=1	33	5	5	163	18	5.4
Q8YPF1	Potassium-transporting ATPase KdpC subunit 2 OS=Nostoc sp. (strain PCC 7120 / SAG 25.82 / UTEX 2576) GN=kdpC2 PE=3 SV=1	50	5	5	199	21.9	8.48
Q8YUJ6	Phosphoribulokinase OS=Nostoc sp. (strain PCC 7120 / SAG 25.82 / UTEX 2576) GN=alr2350 PE=3 SV=1	27	6	5	313	35.3	6.74
Q8YQJ1	Translation initiation factor IF-2 OS=Nostoc sp. (strain PCC 7120 / SAG 25.82 / UTEX 2576) GN=infB PE=3 SV=1	11	5	5	1039	111.5	6.42
Q8YT21	Molybdopterin biosynthesis protein OS=Nostoc sp. (strain PCC 7120 / SAG 25.82 / UTEX 2576) GN=moeB PE=4 SV=1	20	5	5	390	42.6	5.52
P30521	Glucose-1-phosphate adenylyltransferase OS=Nostoc sp. (strain PCC 7120 / SAG 25.82 / UTEX 2576) GN=glgC PE=3 SV=1	18	5	5	429	48.3	5.95
Q8YW65	All1751 protein OS=Nostoc sp. (strain PCC 7120 / SAG 25.82 / UTEX 2576) GN=all1751 PE=4 SV=1	18	5	5	323	36.4	4.77
P58564	Photosystem I reaction center subunit III OS=Nostoc sp. (strain PCC 7120 / SAG 25.82 / UTEX 2576) GN=psaF PE=3 SV=1	52	5	5	164	17.8	7.09
Q8YSQ2	All3032 protein OS=Nostoc sp. (strain PCC 7120 / SAG 25.82 / UTEX 2576) GN=all3032 PE=4 SV=1	25	6	5	197	23	5.4
Q8YQB6	Alr3917 protein OS=Nostoc sp. (strain PCC 7120 / SAG 25.82 / UTEX 2576) GN=alr3917 PE=4 SV=1	14	5	5	447	51.1	6.47
Q8YMS8	Protein translocase subunit SecA OS=Nostoc sp. (strain PCC 7120 / SAG 25.82 / UTEX 2576) GN=secA PE=3 SV=1	7	5	5	930	106.1	5.14
Q8YXV8	Ferrichrome iron receptor OS=Nostoc sp. (strain PCC 7120 / SAG 25.82 / UTEX 2576) GN=all1101 PE=3 SV=1	7	5	5	885	98.1	4.74
P22705	DNA-directed RNA polymerase subunit beta' OS=Nostoc sp. (strain PCC 7120 / SAG 25.82 / UTEX 2576) GN=rpoC2 PE=3 SV=2	6	5	5	1355	147.5	4.92
Q8YUI2	Acetyl-coenzyme A carboxylase carboxyl transferase subunit beta OS=Nostoc sp. (strain PCC 7120 / SAG 25.82 / UTEX 2576) GN=accD PE=3 SV=1	17	5	5	316	35.4	7.8
Q8YKR3	All7229 protein OS=Nostoc sp. (strain PCC 7120 / SAG 25.82 / UTEX 2576) GN=all7229 PE=4 SV=1	10	5	5	510	57.7	5.77
Q8YUJ4	WD-40 repeat protein OS=Nostoc sp. (strain PCC 7120 / SAG 25.82 / UTEX 2576) GN=all2352 PE=4 SV=1	25	5	5	357	38.4	9.8
P46079	Uncharacterized protein alr2393 OS=Nostoc sp. (strain PCC 7120 / SAG 25.82 / UTEX 2576) GN=alr2393 PE=4 SV=2	20	5	5	343	39.3	5.64
Q8YZJ1	All0469 protein OS=Nostoc sp. (strain PCC 7120 / SAG 25.82 / UTEX 2576) GN=all0469 PE=4 SV=1	7	5	5	885	99.7	6.89
Q8YQ28	Pyruvate kinase OS=Nostoc sp. (strain PCC 7120 / SAG 25.82 / UTEX 2576) GN=all4008 PE=3 SV=1	14	5	5	589	62.8	6.1
Q8ZSA4	All7607 protein OS=Nostoc sp. (strain PCC 7120 / SAG 25.82 / UTEX 2576) GN=all7607 PE=4 SV=1	37	7	4	161	17.5	9.64
P35796	Phycoerythrocyanin alpha chain OS=Nostoc sp. (strain PCC 7120 / SAG 25.82 / UTEX 2576) GN=pecA PE=1 SV=1	30	7	4	162	17.4	6.77
Q8YRL6	Alr3430 protein OS=Nostoc sp. (strain PCC 7120 / SAG 25.82 / UTEX 2576) GN=alr3430 PE=4 SV=1	25	6	4	174	19.8	9.42
P80555	Allophycocyanin subunit alpha 1 OS=Nostoc sp. (strain PCC 7120 / SAG 25.82 / UTEX 2576) GN=apcA1 PE=1 SV=3	53	5	4	161	17.3	5.03
Q8YVX8	All1841 protein OS=Nostoc sp. (strain PCC 7120 / SAG 25.82 / UTEX 2576) GN=all1841 PE=4 SV=1	40	6	4	129	15.1	9.31
Q8YTI1	All2736 protein OS=Nostoc sp. (strain PCC 7120 / SAG 25.82 / UTEX 2576) GN=all2736 PE=4 SV=1	33	5	4	186	19.2	7.5
Q8YVM2	30S ribosomal protein S16 OS=Nostoc sp. (strain PCC 7120 / SAG 25.82 / UTEX 2576) GN=rpsP PE=3 SV=1	33	7	4	86	10	10.73
Q8YVQ6	Alr1918 protein OS=Nostoc sp. (strain PCC 7120 / SAG 25.82 / UTEX 2576) GN=alr1918 PE=4 SV=1	22	5	4	257	29.5	7.15
Q8YW91	All1724 protein OS=Nostoc sp. (strain PCC 7120 / SAG 25.82 / UTEX 2576) GN=all1724 PE=4 SV=1	10	4	4	467	52	9.31
Q8YPI2	50S ribosomal protein L2 OS=Nostoc sp. (strain PCC 7120 / SAG 25.82 / UTEX 2576) GN=rplB PE=3 SV=1	19	5	4	287	31.5	11.21
Q8YY12	D-fructose 1,6-bisphosphatase class 2/sedoheptulose 1,7-bisphosphatase OS=Nostoc sp. (strain PCC 7120 / SAG 25.82 / UTEX 2576) GN=alr1041 PE=3 SV=1	18	7	4	345	36.7	5.19
Q8YMF3	5	11	5	4	646	74.1	4.88
Q8ZSB3	All7598 protein OS=Nostoc sp. (strain PCC 7120 / SAG 25.82 / UTEX 2576) GN=all7598 PE=4 SV=1	27	5	4	171	18.8	9.5
Q8YPH9	50S ribosomal protein L3 OS=Nostoc sp. (strain PCC 7120 / SAG 25.82 / UTEX 2576) GN=rplC PE=3 SV=1	26	5	4	211	22	10.32
Q93SW9	Cytochrome f OS=Nostoc sp. (strain PCC 7120 / SAG 25.82 / UTEX 2576) GN=petA PE=1 SV=1	16	5	4	333	35.9	5.21
Q8YKT9	Alr7202 protein OS=Nostoc sp. (strain PCC 7120 / SAG 25.82 / UTEX 2576) GN=alr7202 PE=4 SV=1	27	6	4	184	21.1	9.95
Q8YZJ6	All0464 protein OS=Nostoc sp. (strain PCC 7120 / SAG 25.82 / UTEX 2576) GN=all0464 PE=4 SV=1	12	4	4	506	53.6	5.63
Q8YRE3	Alr3505 protein OS=Nostoc sp. (strain PCC 7120 / SAG 25.82 / UTEX 2576) GN=alr3505 PE=4 SV=1	4	4	4	1299	145	9.45
Q8YW53	All1763 protein OS=Nostoc sp. (strain PCC 7120 / SAG 25.82 / UTEX 2576) GN=all1763 PE=4 SV=1	26	4	4	280	31	9.89
P58576	Photosystem I P700 chlorophyll a apoprotein A1 OS=Nostoc sp. (strain PCC 7120 / SAG 25.82 / UTEX 2576) GN=psaA PE=3 SV=1	9	5	4	752	83.1	7.74
Q8YVW2	All1861 protein OS=Nostoc sp. (strain PCC 7120 / SAG 25.82 / UTEX 2576) GN=all1861 PE=4 SV=1	28	4	4	269	28.4	10.21
Q8YP61	30S ribosomal protein S7 OS=Nostoc sp. (strain PCC 7120 / SAG 25.82 / UTEX 2576) GN=rpsG PE=3 SV=1	27	5	4	156	17.9	11.34
Q8YYV6	Thioredoxin reductase OS=Nostoc sp. (strain PCC 7120 / SAG 25.82 / UTEX 2576) GN=all0737 PE=4 SV=1	14	5	4	483	52.9	5.8
Q8YKB9	All7382 protein OS=Nostoc sp. (strain PCC 7120 / SAG 25.82 / UTEX 2576) GN=all7382 PE=4 SV=1	10	4	4	450	50.3	9.64
Q8Z0K4	Rod shape-determining protein OS=Nostoc sp. (strain PCC 7120 / SAG 25.82 / UTEX 2576) GN=mreB PE=4 SV=1	19	4	4	347	37.1	5.38
Q8YMY2	30S ribosomal protein S2 OS=Nostoc sp. (strain PCC 7120 / SAG 25.82 / UTEX 2576) GN=rpsB PE=3 SV=1	12	5	4	265	30.2	5.14
Q8YNS3	Alr4488 protein OS=Nostoc sp. (strain PCC 7120 / SAG 25.82 / UTEX 2576) GN=alr4488 PE=4 SV=1	8	4	4	714	81.4	5.78
Q8YZ74	Alr0613 protein OS=Nostoc sp. (strain PCC 7120 / SAG 25.82 / UTEX 2576) GN=alr0613 PE=4 SV=1	32	5	4	155	17.4	9.31
P06514	Ribulose bisphosphate carboxylase small chain OS=Nostoc sp. (strain PCC 7120 / SAG 25.82 / UTEX 2576) GN=cbbS PE=3 SV=1	37	4	4	109	12.8	7.97
Q8YSB2	Alr3177 protein OS=Nostoc sp. (strain PCC 7120 / SAG 25.82 / UTEX 2576) GN=alr3177 PE=4 SV=1	14	4	4	313	36.9	7.88
Q8YPI1	50S ribosomal protein L23 OS=Nostoc sp. (strain PCC 7120 / SAG 25.82 / UTEX 2576) GN=rplW PE=3 SV=1	30	5	4	104	11.9	10.32
Q8YP22	Delta-aminolevulinic acid dehydratase OS=Nostoc sp. (strain PCC 7120 / SAG 25.82 / UTEX 2576) GN=alr4380 PE=3 SV=1	16	4	4	326	35.6	5.44
Q8YTS3	All2640 protein OS=Nostoc sp. (strain PCC 7120 / SAG 25.82 / UTEX 2576) GN=all2640 PE=4 SV=1	17	4	4	292	34.2	8.98
Q8YQ97	Mercuric reductase OS=Nostoc sp. (strain PCC 7120 / SAG 25.82 / UTEX 2576) GN=alr3937 PE=4 SV=1	11	4	4	489	54.1	7.81
Q8YLM5	All5273 protein OS=Nostoc sp. (strain PCC 7120 / SAG 25.82 / UTEX 2576) GN=all5273 PE=4 SV=1	20	4	4	289	32.4	6.04
Q8YRM9	Membrane protein insertase YidC OS=Nostoc sp. (strain PCC 7120 / SAG 25.82 / UTEX 2576) GN=yidC PE=3 SV=1	18	4	4	380	42.1	6.4
Q8YP64	30S ribosomal protein S10 OS=Nostoc sp. (strain PCC 7120 / SAG 25.82 / UTEX 2576) GN=rpsJ PE=3 SV=1	36	5	4	105	12.1	9.66
Q8YSP3	All3041 protein OS=Nostoc sp. (strain PCC 7120 / SAG 25.82 / UTEX 2576) GN=all3041 PE=4 SV=1	5	4	4	1040	116.2	5.43
Q8YU47	All2509 protein OS=Nostoc sp. (strain PCC 7120 / SAG 25.82 / UTEX 2576) GN=all2509 PE=4 SV=1	6	4	4	963	106.9	5.52
Q7BPC7	Rod-core linker protein 2 OS=Nostoc sp. (strain PCC 7120 / SAG 25.82 / UTEX 2576) GN=cpcG2 PE=3 SV=1	24	4	4	247	28.6	9.07
Q8Z0J9	N-acetylmuramoyl-L-alanine amidase OS=Nostoc sp. (strain PCC 7120 / SAG 25.82 / UTEX 2576) GN=alr0092 PE=4 SV=1	7	4	4	627	68.1	11.05
Q8YKU6	All7195 protein OS=Nostoc sp. (strain PCC 7120 / SAG 25.82 / UTEX 2576) GN=all7195 PE=4 SV=1	30	8	3	400	45.7	8.9
P80557	Allophycocyanin subunit beta OS=Nostoc sp. (strain PCC 7120 / SAG 25.82 / UTEX 2576) GN=apcB PE=1 SV=3	32	5	3	162	17.3	5.6
Q8YPJ3	50S ribosomal protein L6 OS=Nostoc sp. (strain PCC 7120 / SAG 25.82 / UTEX 2576) GN=rplF PE=3 SV=1	25	6	3	182	19.9	10.4
Q8YPI6	50S ribosomal protein L16 OS=Nostoc sp. (strain PCC 7120 / SAG 25.82 / UTEX 2576) GN=rplP PE=3 SV=1	35	4	3	142	16.3	11.36
Q8YY61	Ammonium transporter OS=Nostoc sp. (strain PCC 7120 / SAG 25.82 / UTEX 2576) GN=alr0991 PE=3 SV=1	8	4	3	518	54.4	8.21
Q8YPS3	All4118 protein OS=Nostoc sp. (strain PCC 7120 / SAG 25.82 / UTEX 2576) GN=all4118 PE=4 SV=1	29	4	3	179	19.7	9.06
Q8Z0I8	UPF0296 protein asr0105 OS=Nostoc sp. (strain PCC 7120 / SAG 25.82 / UTEX 2576) GN=asr0105 PE=3 SV=1	42	5	3	88	9.7	8.75
Q8YN29	Alr4741 protein OS=Nostoc sp. (strain PCC 7120 / SAG 25.82 / UTEX 2576) GN=alr4741 PE=3 SV=1	10	3	3	555	59.6	4.77
Q8YN56	Alr4714 protein OS=Nostoc sp. (strain PCC 7120 / SAG 25.82 / UTEX 2576) GN=alr4714 PE=4 SV=1	37	5	3	232	25.4	9.52
P29989	Phycobilisome rod-core linker polypeptide CpcG4 OS=Nostoc sp. (strain PCC 7120 / SAG 25.82 / UTEX 2576) GN=cpcG4 PE=1 SV=3	23	4	3	253	29.3	9.32
Q8YVX7	NADH dehydrogenase OS=Nostoc sp. (strain PCC 7120 / SAG 25.82 / UTEX 2576) GN=all1842 PE=4 SV=1	7	5	3	475	52	8.94
Q8YSA5	Ribosome hibernation promoting factor OS=Nostoc sp. (strain PCC 7120 / SAG 25.82 / UTEX 2576) GN=lrtA PE=3 SV=1	24	3	3	213	24.2	7.12
Q8YPI9	50S ribosomal protein L14 OS=Nostoc sp. (strain PCC 7120 / SAG 25.82 / UTEX 2576) GN=rplN PE=3 SV=1	32	4	3	122	13.5	10.15
Q8YNW0	30S ribosomal protein S18 OS=Nostoc sp. (strain PCC 7120 / SAG 25.82 / UTEX 2576) GN=rpsR PE=3 SV=1	37	5	3	71	8.3	10.71
Q8YWJ4	ATP-binding protein of ABC transporter OS=Nostoc sp. (strain PCC 7120 / SAG 25.82 / UTEX 2576) GN=alr1619 PE=4 SV=1	18	3	3	331	35.7	8.02
Q8YPK4	50S ribosomal protein L17 OS=Nostoc sp. (strain PCC 7120 / SAG 25.82 / UTEX 2576) GN=rplQ PE=3 SV=1	28	4	3	116	13.3	11.37
Q8YWE8	Two-component sensor histidine kinase OS=Nostoc sp. (strain PCC 7120 / SAG 25.82 / UTEX 2576) GN=alr1665 PE=4 SV=1	9	4	3	471	52.6	8.15
P22704	DNA-directed RNA polymerase subunit gamma OS=Nostoc sp. (strain PCC 7120 / SAG 25.82 / UTEX 2576) GN=rpoC1 PE=3 SV=1	9	4	3	625	70.5	7.93
Q8YKA9	Chromosome partitioning protein, ParA family ATPase OS=Nostoc sp. (strain PCC 7120 / SAG 25.82 / UTEX 2576) GN=alr8006 PE=4 SV=1	19	3	3	250	27.4	7.39
Q8Z001	Alr0302 protein OS=Nostoc sp. (strain PCC 7120 / SAG 25.82 / UTEX 2576) GN=alr0302 PE=4 SV=1	17	4	3	242	27.4	7.11
P58577	Photosystem I reaction center subunit XI OS=Nostoc sp. (strain PCC 7120 / SAG 25.82 / UTEX 2576) GN=psaL PE=3 SV=1	31	3	3	172	18.1	9.19
Q8YXF5	Photosystem II lipoprotein Psb27 OS=Nostoc sp. (strain PCC 7120 / SAG 25.82 / UTEX 2576) GN=psbZ PE=3 SV=1	35	4	3	133	14.8	9.7
Q8ZS93	All7619 protein OS=Nostoc sp. (strain PCC 7120 / SAG 25.82 / UTEX 2576) GN=all7619 PE=3 SV=1	9	4	3	570	60.9	6.83
Q8YVJ4	Competence protein OS=Nostoc sp. (strain PCC 7120 / SAG 25.82 / UTEX 2576) GN=comE PE=4 SV=1	5	3	3	798	87.2	9.1
Q8Z0F1	50S ribosomal protein L27 OS=Nostoc sp. (strain PCC 7120 / SAG 25.82 / UTEX 2576) GN=rpmA PE=3 SV=1	45	3	3	92	9.7	11.05
Q8YX46	Polyphosphate glucokinase OS=Nostoc sp. (strain PCC 7120 / SAG 25.82 / UTEX 2576) GN=all1371 PE=4 SV=1	18	3	3	239	25.9	6.96
Q8YYA8	Alr0943 protein OS=Nostoc sp. (strain PCC 7120 / SAG 25.82 / UTEX 2576) GN=alr0943 PE=4 SV=1	23	3	3	186	20.8	8.16
Q8YWX4	Alr1470 protein OS=Nostoc sp. (strain PCC 7120 / SAG 25.82 / UTEX 2576) GN=alr1470 PE=4 SV=1	10	3	3	273	30.7	5.87
Q8YVY1	All1837 protein OS=Nostoc sp. (strain PCC 7120 / SAG 25.82 / UTEX 2576) GN=all1837 PE=4 SV=1	17	3	3	220	23.6	9.42
Q8YWJ2	Alr1621 protein OS=Nostoc sp. (strain PCC 7120 / SAG 25.82 / UTEX 2576) GN=alr1621 PE=4 SV=1	6	3	3	567	62.6	9.11
Q8YUA5	Chaperone protein DnaJ OS=Nostoc sp. (strain PCC 7120 / SAG 25.82 / UTEX 2576) GN=dnaJ PE=3 SV=1	10	3	3	376	41	6.44
Q8YR81	All3567 protein OS=Nostoc sp. (strain PCC 7120 / SAG 25.82 / UTEX 2576) GN=all3567 PE=4 SV=1	6	3	3	681	73.4	8.46
Q8YKE6	Alr7352 protein OS=Nostoc sp. (strain PCC 7120 / SAG 25.82 / UTEX 2576) GN=alr7352 PE=4 SV=1	19	3	3	268	30.8	5.39
Q8YPK6	50S ribosomal protein L13 OS=Nostoc sp. (strain PCC 7120 / SAG 25.82 / UTEX 2576) GN=rplM PE=3 SV=1	21	4	3	151	17	10.11
Q8YXY1	ParA family protein OS=Nostoc sp. (strain PCC 7120 / SAG 25.82 / UTEX 2576) GN=all1075 PE=4 SV=1	12	3	3	294	32.9	6.79
Q8YYZ0	Serine proteinase OS=Nostoc sp. (strain PCC 7120 / SAG 25.82 / UTEX 2576) GN=alr0702 PE=4 SV=1	13	3	3	429	45.4	9.85
Q8YPE8	Potassium-transporting ATPase potassium-binding subunit OS=Nostoc sp. (strain PCC 7120 / SAG 25.82 / UTEX 2576) GN=kdpA PE=3 SV=1	6	4	3	561	60.7	7.52
Q8YND0	All4636 protein OS=Nostoc sp. (strain PCC 7120 / SAG 25.82 / UTEX 2576) GN=all4636 PE=4 SV=1	10	3	3	401	45.1	9.82
Q8YU95	All2459 protein OS=Nostoc sp. (strain PCC 7120 / SAG 25.82 / UTEX 2576) GN=all2459 PE=4 SV=1	12	3	3	442	49.7	5.68
Q44293	Nitrite reductase OS=Nostoc sp. (strain PCC 7120 / SAG 25.82 / UTEX 2576) GN=nirA PE=3 SV=2	6	3	3	536	59.9	6.64
Q8YPN1	All4162 protein OS=Nostoc sp. (strain PCC 7120 / SAG 25.82 / UTEX 2576) GN=all4162 PE=4 SV=1	21	3	3	212	23.5	8.06
Q8YNV8	All4453 protein OS=Nostoc sp. (strain PCC 7120 / SAG 25.82 / UTEX 2576) GN=all4453 PE=4 SV=1	25	3	3	186	20.9	10.13
Q8YXS1	All1140 protein OS=Nostoc sp. (strain PCC 7120 / SAG 25.82 / UTEX 2576) GN=all1140 PE=4 SV=1	10	3	3	313	34.4	9.32
Q8YX93	All1322 protein OS=Nostoc sp. (strain PCC 7120 / SAG 25.82 / UTEX 2576) GN=all1322 PE=4 SV=1	9	3	3	724	82.9	5.01
Q8YSX7	Penicillin-binding protein OS=Nostoc sp. (strain PCC 7120 / SAG 25.82 / UTEX 2576) GN=all2952 PE=4 SV=1	7	3	3	755	83.9	9.98
Q8YUZ0	Alr2191 protein OS=Nostoc sp. (strain PCC 7120 / SAG 25.82 / UTEX 2576) GN=alr2191 PE=4 SV=1	10	3	3	305	35.7	9.35
Q8YL37	All7098 protein OS=Nostoc sp. (strain PCC 7120 / SAG 25.82 / UTEX 2576) GN=all7098 PE=4 SV=1	13	3	3	370	42.8	5.05
P0A3K0	Uncharacterized low temperature-induced protein all0457 OS=Nostoc sp. (strain PCC 7120 / SAG 25.82 / UTEX 2576) GN=all0457 PE=4 SV=1	18	3	3	215	22.6	4.75
Q8YZJ4	All0466 protein OS=Nostoc sp. (strain PCC 7120 / SAG 25.82 / UTEX 2576) GN=all0466 PE=4 SV=1	12	3	3	273	30.3	9.25
Q8YLJ7	50S ribosomal protein L1 OS=Nostoc sp. (strain PCC 7120 / SAG 25.82 / UTEX 2576) GN=rplA PE=3 SV=1	11	3	3	238	26	9.42
Q8YPR1	Phosphoglycerate kinase OS=Nostoc sp. (strain PCC 7120 / SAG 25.82 / UTEX 2576) GN=pgk PE=1 SV=1	10	3	3	400	42.4	5.29
Q8YSV0	Penicillin-binding protein OS=Nostoc sp. (strain PCC 7120 / SAG 25.82 / UTEX 2576) GN=all2981 PE=4 SV=1	7	3	3	640	70	9.77
Q8YZJ2	All0468 protein OS=Nostoc sp. (strain PCC 7120 / SAG 25.82 / UTEX 2576) GN=all0468 PE=4 SV=1	22	3	3	265	29.3	8.25
Q8YMZ6	ABC transporter ATP-binding protein OS=Nostoc sp. (strain PCC 7120 / SAG 25.82 / UTEX 2576) GN=all4778 PE=3 SV=1	7	3	3	627	69.6	6.49
Q8YQF4	Serine/threonine kinase OS=Nostoc sp. (strain PCC 7120 / SAG 25.82 / UTEX 2576) GN=alr3877 PE=4 SV=1	10	3	3	463	52.2	6.61
Q8YPJ1	50S ribosomal protein L5 OS=Nostoc sp. (strain PCC 7120 / SAG 25.82 / UTEX 2576) GN=rplE PE=3 SV=1	18	3	3	182	20.5	9.83
Q8YTX5	Ferrichrome-iron receptor OS=Nostoc sp. (strain PCC 7120 / SAG 25.82 / UTEX 2576) GN=alr2588 PE=3 SV=1	4	3	3	851	93.8	4.94
Q8YYX4	Penicillin-binding protein OS=Nostoc sp. (strain PCC 7120 / SAG 25.82 / UTEX 2576) GN=alr0718 PE=4 SV=1	6	3	3	609	67.2	9.85
Q8YKV1	WD-repeat protein OS=Nostoc sp. (strain PCC 7120 / SAG 25.82 / UTEX 2576) GN=alr7190 PE=4 SV=1	4	3	3	1191	133.5	7.21
