# Supplementary material for: SepT, a novel protein specific to multicellular cyanobacteria, influences peptidoglycan growth and septal nanopore formation in Anabaena sp. PCC 7120
Source: mBio. 2023 Aug 31;14(5):e00983-23. doi: 10.1128/mbio.00983-23 (PMC10653889; doi:10.1128/mbio.00983-23)
Supplement: Data Set S3 — Statistics of lateral and septal Van-FL fluorescence intensity. [file mbio.00983-23-s0003.xlsx]

## Sheet: N2 48h
DataSet S3. Statistical tests of data on Van-FL fluorescence. Filaments were stained with vancomycin-FL and lateral and septal fluorescence intensity in cells was quantified as specified in Materials and methods. Student's t test was used to assess significance of comparisons.
LATERAL				SEPTAL
WT N2 48h	BS1 N2 48h	CSCV9 N2 48h		WT N2 48h	BS1 N2 48h	CSCV9 N2 48h			Condition	Condition	t Student
8.094	6.26575	10.0625		17.9375	16.438	28.156		LATERAL	WT	BS1	0.0164593	*
9.9845	4.6405	12.9845		41.375	13.438	27.8435				CSCV9	0.446105	ns
8.422	4.26575	12.4378		35.125	12.188	25.1875			BS1	CSCV9	0.0945373	ns
6.953	4.17175	9.31225		18.875	11.9065	24.156
7.9065	3.625	12.9845		19.5935	11.5315	34.062
7.01575	4.375	11.0783		29.75	10.2815	25.969			Condition	Condition	t Student
6.797	18.3283	9.71875		30.469	43.031	20.5		SEPTAL	WT	BS1	0.486568	ns
12.3753	20.5312	9.45325		35.4685	56.2185	22.719				CSCV9	0.0551579	ns
10.797	19.563	7.64075		32.1875	55.4685	18.219			BS1	CSCV9	0.056838	ns
7.25	20.5155	7.4375		31.625	51.656	18.469
7.39075	16.4842	7.094		41.531	51.156	16.844
7.00025	16.4375	6.65625		28.437	40	15.031
7.7185	4.922	7.42175		26.812	13.9685	15.4685
7.76575	5.57775	6.56275		33.125	12.6875	16.2185
5.969	5.9845	6.24975		31.7815	13	17.125
7.85925	13.4688	12.1875		32.5625	34.281	23.7185
8.8125	13	10.703		35.844	37	28.25
7.1875	11.6875	13.2658		19.406	34.844	25.344
9.10975	12.1717	9.60925		20.156	32.25	22.875
8.2655	11.625	7.87525		19.344	28.687	20.4375
8.81275	8.48425	6.67175		20	26.125	16.9065
8.2345	9.89075	7.187		20.156	26.25	17
10.7815	9.781	6.172		30.813	24.281	16.375
9.04675	8.953	6.328		30.125	21.0625	21.625
9.4685	9.51525	5.37525		31.3435	22.5625	22.8435
9.047	9.672	6.781		27.8435	23.375	16.5935
7.781	6.4685	7.453		23.281	18.656	18.75
7.2345	9.57825	8.5155		22.5625	24.6565	24.4065
7.6405	7.09375	10.2033		17.875	22.2815	21.9065
11.7035	10.6565	7.828		25.281	21.6565	17.3435
8.29675	17.1562	6.96875		20.3435	36.125	20.438
7.5625	10.5312	10.7342		20.375	37.5935	32.875
7.6715	10.0467	8.75		22	30.125	37.2185
10.8592	10.8592	10.5783		25.656	27.4375	25.25
10.2655	10.1408	9.125		20.3125	30.5625	32.5935
8.547	9.0155	8.562		20.125	33.6565	32.031
6.625	11.3753	8.15625		20.3435	33	24.406
6.28125	9.09375	9.89025		22.375	25.1875	25.25
5.578	8.42175	8.9065		21.9065	17.1565	24.25
6.5625	5.1095	9.90625		13.6565	13.2815	31.562
10.781				23.7815
10.0158				22.5
6.54675				17.062
5.78125				14.25
6				11.625
5.32825				13.437
5.734				13.8435
8.85925				26.719
11.5003				40.313
10.9688				39.5
6.54675				27.062
8.84375				23.125
7.5315				22.719
6.6095				23.1875
5.46875				20.875
8.2185				29.8125
13.797				38.5
16.8128				39.3125
14.875				38.3435
10.5				33.562
LATERAL MEAN				SEPTAL MEAN
8.5232	10.2371	8.87069		25.9551	27.3766	23.1554
LATERAL STANDARD DEVIATION				SEPTAL STANDARD DEVIATION
2.30768	4.65668	2.0943		7.81096	12.55	5.76218

## Sheet: NO3 48h
LATERAL				SEPTAL
WT NO3 48h	BS1 NO3 48h	CSCV9 NO3 48h		WT NO3 48h	BS1 NO3 48h	CSCV9 NO3 48h		LATERAL	Condition	Condition	t Student
8.04675	7.7655	6.047		29.9685	33.937	26.4065			WT	BS1	7.44347e-12	**
8.15625	7.375	6.32825		35.312	27.531	26.875				CSCV9	7.9463e-05	**
7.89075	8.3595	5.469		32.25	22.781	23.5935			BS1	CSCV9	0.00371047	**
7.328	3.156	7.06225		35.625	12.406	22.187
8.10925	3	7.68725		34.5935	16.687	23.156		SEPTAL	Condition	Condition	t Student
8.32775	5.04675	7.875		22.9685	20.25	25.906			WT	BS1	3.51556e-08	**
6.84375	4.24975	7.51575		18.906	17.313	30.812				CSCV9	0.000976816	**
8.68775	3.906	8.73425		31.469	13.813	21.6565			BS1	CSCV9	0.0518872	ns
11.4375	2.766	11.6872		45.938	12.25	27.2815
18.6717	4.68725	9.0625		52.6565	17.0315	25.0935
8.03125	5.922	6.0625		27.25	15.094	20.187
6.719	4.859	7.14075		30.8125	15.375	18.937
7.95325	6.25	8.125		28.75	18.531	24.312
7.12475	4.4375	9.125		24.656	22.0935	28.719
8.26575	5.922	9.375		28.687	28	31
8.5625	4.48425	7.46875		31.4685	27.469	32.3125
6.797	4.1565	7.9215		25.9685	25.188	28.9375
6.3125	6.85925	9.156		23.875	36.4065	32.594
5.90625	8.1405	9.3125		22.5	39.6565	34.9065
5.96875	9.469	8.9375		20.031	36.5315	27.125
7.51575	3.82825	2.203		31.187	25.0625	9.125
9.01575	3.82825	2.7815		33.062	27.969	13.0935
10.016	2.03125	3.17175		33.8435	18.563	14.906
9.64025	2.0625	2.953		33.6565	15.0315	11.656
9.39025	1.703	2.172		30.188	9.9685	14.3435
10.6875	1.8595	2.70325		37.6565	8.625	14.3125
12.6723	1.625	2.4375		38.25	9.125	14.969
10.4842	1.7345	2.2655		32.6565	9.656	8.625
11.703	1.59375	2.12475		33.344	7.6875	10.188
10.359	1.7345	2.53125		33.969	7.2185	10.438
4.54675	8.3905	2.09375		16.937	22.2815	8.625
5.281	7.84375	1.7185		15.812	20.375	6.3435
5.23425	5.375	7.98425		13.687	14.9685	24.1875
5.047	4.65625	8.0785		14.8435	13.625	21.906
5.594	4.82775	7.4065		16.9065	11.8125	22.625
5.094	4.047	7.703		18.969	16.9065	26.375
6.1565	4.21875	7.2655		22.625	18.438	37.937
7.67175	3.5625	7.67175		26.625	16.125	36.312
8.844	4.71875	8.12475		29.906	12.812	29.5
10.5315	5.1405	8.65625		29.9685	13.406	44.188
5.56225				23.4375
7.04675				23
6.281				24.1565
5.79675				26.25
5.39075				29.906
5.48425				29.1875
6.92175				29.8125
6.56225				27.9375
11.1405				39.9685
9.17175				40.7815
12.703				32.7815
9.203				19.9375
11.6562				25.625
12.5312				28.469
11.25				21.625
11.25				22.3435
12.125				25.1565
12.453				29.5315
12.0625				30.625
10.7967				26.8125
LATERAL MEAN				SEPTAL MEAN
8.60023	4.63983	6.30348		28.4187	18.95	22.7913
LATERAL STANDARD DEVIATION				SEPTAL STANDARD DEVIATION
2.69694	2.15014	2.78294		7.37641	8.27703	9.10569

## Sheet: N2 216h
RATIO	LATERAL				SEPTAL
WT N2 216h	WT N2 216h	BS1 N2 216h	CSCV9 N2 216h		WT N2 216h	BS1 N2 216h	CSCV9 N2 216h			Condition	Condition	t Student
0.230146	4.344	5.6565	4.39075		18.875	15.375	8.438		LATERAL	WT	BS1	0.502645	ns
0.241909	3.984	6.875	4.39075		16.469	24.281	13.407				CSCV9	0.00417382	**
0.411627	3.859	3.8285	5.21875		9.375	26.187	15.532			BS1	CSCV9	0.123877	ns
0.237555	3.875	3.46875	8.422		16.312	12.906	16.719
0.270433	3.82825	2.64075	7.4845		14.156	9.1875	16.969
0.444805	4.28125	4.547	5.828		9.625	12.1565	14.563			Condition	Condition	t Student
0.385452	3.89075	5.28125	6.06275		10.094	22.9685	13.719		SEPTAL	WT	BS1	0.832181	ns
0.272322	4.953	4.7815	6.328		18.188	23.625	14.094				CSCV9	0.211679	ns
0.287881	5.64075	4.453	7.20325		19.594	19.938	11.375			BS1	CSCV9	0.330006	ns
0.38778	6.156	3.51575	6.3285		15.875	13.5	10.5
0.413829	7.57825	6.9375	6.35925		18.3125	32.4375	11.031
0.413971	8.8745	5.46875	5.54725		21.4375	19.3435	9.937
0.142219	5.45325	7.23425	5.4685		38.344	17.281	8.406
0.185199	6.29675	9.25025	6.0625		34	17.656	8.781
0.323345	5.719	8.047	7.2655		17.687	28.25	10.75
0.155616	4.328	9.40625	8.4375		27.812	26.375	11.344
0.223396	5.64075	5.76575	8.031		25.25	20.25	11.875
0.447495	5.8595	5.1875	7.6095		13.094	30.938	12.25
0.458943	4.8905	3.0625	7.89075		10.656	20.75	11.594
0.385496	5.73425	2.4065	7.1405		14.875	10.625	10.594
0.33688	5.42175	3.46875	7.719		16.094	11.9375	29.1875
0.305006	4.375	4.60925	8.21875		14.344	16.0625	27.5625
0.247447	5.2815	3.31225	7.57825		21.344	15.844	35.25
0.317833	6.73425	3.828	9.14075		21.188	11.4065	32.8125
0.52944	7.859	2.70275	5.93725		14.844	9.7815	19.469
0.394205	5.76525	2.60925	4.90625		14.625	13.344	25.5625
0.286703	5.8595	2.32775	3.9685		20.4375	11.9375	22.9375
0.258067	6.25	2.23425	4.64075		24.2185	11.0315	12.344
0.399479	7.203	3.1875	4.078		18.031	13.438	20.5
0.343549	5.5935	3.31225	4.6095		16.2815	12.5	20.25
0.29857	6.4845	4.42175	3.79675		21.7185	18	15.562
0.338091	5.1875	4.29675	3.3595		15.3435	15.875	13.8435
0.282833	4.375	4.51525	3.125		15.4685	14.875	11.0935
0.267585	4.875	3.953	3.87525		18.2185	14.4065	9.687
0.266292	4.219	3.51575	4.328		15.8435	10.8435	18.438
0.327746	3.6565	3.09375	4.46875		11.1565	10.437	15.688
0.256534	3.0625	3.60925	4.04675		11.938	12.125	15.5
0.315239	3.8125	3.219	3.109		12.094	11.875	13.312
0.301802	4.1875	3.31225	3.99975		13.875	12.406	14.5935
0.291424	4.45325	3.625	4.10925		15.281	12.5	19.281
0.176677	3.85925	8.203			21.8435	19.7815
0.186309	4.29675	8.1875			23.0625	20.4375
0.253906	4.0625	7.99975			16	24.656
0.389581	5.73425	7.32825			14.719	23.937
0.328424	5.23425	7.625			15.9375	20.8435
0.209249	4.73425	7.609			22.625	17.3435
0.220112	4.54675	7.40625			20.6565	15.875
0.264354	3.734	8.07775			14.125	15.2815
0.230397	3.7655	7.81225			16.3435	15.6875
0.177161	3.5155	8.56225			19.8435	18.5625
0.288546	4.09375				14.1875
0.272124	3.84375				14.125
0.268137	3.8125				14.2185
0.189563	3.578				18.875
0.207741	3.6095				17.375
0.3	4.125				13.75
0.313155	3.797				12.125
0.242285	3.1875				13.156
0.226243	4.31275				19.0625
0.34973	6.10925				17.4685
RATIO MEAN	LATERAL MEAN				SEPTAL MEAN
0.296297	4.89658	5.11558	5.76211		17.3646	17.1412	15.8688
RATIO STANDARD DEVIATION	LATERAL STANDARD DEVIATION				SEPTAL STANDARD DEVIATION
0.08262	1.22942	2.1338	1.7215		5.27666	5.73788	6.5765

## Sheet: NO3 216h
LATERAL				SEPTAL
WT NO3 216h	BS1 NO3 216h	CSCV9 NO3 216h		WT NO3 216h	BS1 NO3 216h	CSCV9 NO3 216h		LATERAL	Condition	Condition	t Student
2.5	2.45325	4.79675		10.3125	9.031	20.688			WT	BS1	3.21134e-10	**
2.25025	2.8435	4.594		7.1875	12.25	25.813				CSCV9	0.880021	ns
2.87525	3.43725	4.57825		12.8435	16.063	28.938			BS1	CSCV9	6.06315e-15	**
2.375	2.5625	6.0625		18.937	14.25	27.5
2.46875	1.92175	6.4685		14.625	9.656	32.875		SEPTAL	Condition	Condition	t Student
2.65625	2.031	5.79675		26.2815	18.187	29			WT	BS1	0.519449	ns
2.17175	1.969	5.406		26.7185	22.875	29.812				CSCV9	0.0453903	*
2.3905	3.32825	4.2655		10.5935	18.688	33.687			BS1	CSCV9	0.0187443	*
2.625	2.03125	3.875		10.5625	16	27.875
2.0625	3.0625	4.7185		16.75	13.719	30
4.51575	2.67175	4.7655		21.187	32.4065	38.687
4.4375	2	6.1875		21.75	10.4685	31.187
4.31275	2.12475	4.9375		27.594	12.937	18.375
3.922	1.78125	4.9065		32.9375	14.3435	22.344
3.76575	1.922	5.125		34.9065	9.4685	29.563
4.234	1.87475	4.328		23.813	8.031	17.813
4.25	2.2185	4.40625		21.594	17.781	16.938
4.1875	3.89075	3.8285		30.3125	17.1875	24.219
4.6875	4.40625	4.1405		33.0935	22.281	27.969
5.625	4.10925	3.70325		30.7185	17.281	20.75
2.9685	3.5625	4.65625		14.125	36.937	29.3125
2.92175	2.703	5.0935		9.5	16	30.1875
3.79675	3.1405	4.5465		33.4065	15.782	13.2185
3.21875	2.10925	4.21875		35.625	17.563	13.3435
3.031	2.31225	5.8125		18.5935	10.5	20.9065
2.5625	2.1565	5.4375		17.187	10	17.9065
2.4065	2.0625	4.7345		18.031	27.157	15.6875
2.922	2.703	4.9685		21.969	26.563	24.406
2.875	1.71875	4.578		13.125	9.063	26.3435
3.28125	2.328	4.078		18.25	13.907	12.0625
4.906	3.18775	3.95325		35.6875	37.282	15.625
6.578	3.828	3.54675		27.125	36.969	26.156
6.07825	3.48425	4.172		19.0935	21.156	23.125
7	2.01575	4.2655		24.281	30.938	15.219
6.2345	3.328	2.953		35.406	36.532	19.313
5.422	2.54675	3.09375		25.7185	16	23.813
4.51575	2.953	3.03125		11	24.875	17.6565
4.328	2.95325	2.5		12.3435	30.094	14.1875
3.766	2.469	3.0625		10.625	26.031	21.969
3.85925	2.2345	2.73425		10.188	17.594	23.75
4.531				24.937
5.4065				31.25
5.7185				19.938
5.9375				12.25
6.0155				11.156
5.43775				17.531
5.5935				24.375
5.9685				21.469
4.797				25.906
3.6095				28.8435
5.32825				15.469
6				18.625
6.09375				16.437
6.031				14.875
6.09375				17.7815
7.35925				15.1565
6.047				11.563
7.18725				17.594
5.6095				19.4375
5.34375				16.875
LATERAL MEAN				SEPTAL MEAN
4.41823	2.6609	4.45816		20.4244	19.3462	23.4555
LATERAL STANDARD DEVIATION				SEPTAL STANDARD DEVIATION
1.47828	0.703339	0.945495		7.82824	8.66235	6.49315

## Sheet: Summary
		N2						NO3
t de Student	LATERAL	48h					LATERAL	48h
ns
* <0.05-0.01		Condition	Condition	t Student				Condition	Condition	t Student
** < 0.01		WT	BS1	0.0164593	*			WT	BS1	7.44347e-12	**
			CSCV9	0.446105	ns				CSCV9	7.9463e-05	**
		BS1	CSCV9	0.0945373	ns			BS1	CSCV9	0.00371047	**
		216h						216h
		Condition	Condition	t Student				Condition	Condition	t Student
		WT	BS1	0.502645	ns			WT	BS1	3.21134e-10	**
			CSCV9	0.00417382	**				CSCV9	0.880021	ns
		BS1	CSCV9	0.123877	ns			BS1	CSCV9	6.06315e-15	**
	SEPTAL	48h					SEPTAL	48h
		Condition	Condition	t Student				Condition	Condition	t Student
		WT	BS1	0.486568	ns			WT	BS1	3.51556e-08	**
			CSCV9	0.0551579	ns				CSCV9	0.000976816	**
		BS1	CSCV9	0.056838	ns			BS1	CSCV9	0.0518872	ns
		216h						216h
		Condition	Condition	t Student				Condition	Condition	t Student
		WT	BS1	0.832181	ns			WT	BS1	0.519449	ns
			CSCV9	0.211679	ns				CSCV9	0.0453903	*
		BS1	CSCV9	0.330006	ns			BS1	CSCV9	0.0187443	*
